# Supplementary material for: Anti-CD3 mAb treatment reshapes infiltrating T and β cells in the islets in autoimmune diabetes
Source: JCI Insight. 2026 Jan 23;11(2):e192755. doi: 10.1172/jci.insight.192755 (PMC12892913; doi:10.1172/jci.insight.192755)
Supplement: Supplemental tables 1-8 [file jciinsight-11-192755-s211.xlsx]

## Sheet: Table S1
Table S1: Islet-infiltrating CD4 cell DEGs (Remission vs Prediabetes), P_val_adj. <0.05
gene_name	avg_log2FC	p_val_adj
Nr3c2	2.61818	0.00304259
Gm35065	1.92163	0.0147616
Alpk1	1.84669	4.18009e-06
Prss12	1.33762	0.0111797
Cpne8	1.224	0.000116962
Dnajb2	1.12345	0.00760633
Trbj2-7	1.01055	0.040137
Als2cl	0.896378	8.42573e-08
Fgfr2	0.853489	1.45901e-21
Cpne4	0.797478	1.72754e-06
Gm28901	0.767302	0.0057801
Them6	0.755451	0.0122223
Pde2a	0.742153	0.000104489
Hexb	0.741302	4.08133e-60
4933406I18Rik	0.724504	0.0316934
Arhgap5	0.721888	0.0297919
Fosb	0.695652	0.00102208
Gm15441	0.651819	0.0129732
Il1rapl1	0.637589	5.21759e-08
Slc25a4	0.6331	0.0305015
Ssbp2	0.613723	0.000144952
Abcb1a	0.609842	1.02287e-05
Gm44686	0.588802	0.00192928
Gm47882	0.582238	0.020581
E430024P14Rik	0.555388	0.0312615
Ccdc82	0.541816	0.00185695
Gm48099	0.51757	5.52478e-21
Pde3b	0.512339	7.08467e-12
AY036118	0.508686	5.10597e-28
St8sia6	0.499643	3.43221e-06
Actn1	0.49566	0.000110457
Fos	0.495037	8.63302e-12
Il31ra	0.479413	7.19034e-30
Atn1	0.478767	0.0182542
Gm11808	0.461457	2.78179e-15
Zc3h7a	0.449896	3.36365e-19
Kpna1	0.438154	1.43009e-05
Phf1	0.436687	1.62726e-05
Filip1l	0.420434	4.91305e-11
P4ha1	0.406484	0.000528786
Jun	0.398636	5.52156e-13
Gm19951	0.392548	1.03525e-16
Camk1d	0.388815	1.25423e-11
Hnrnpa0	0.382245	5.58654e-17
Jarid2	0.38091	4.94926e-07
Fkbp4	0.376221	0.0395376
Rbm38	0.376022	8.02757e-06
Gpr183	0.365613	0.000108564
Arhgef3	0.365304	0.0144528
Dennd2d	0.356406	1.85161e-05
Ramp3	0.351789	0.013675
Eno1	0.338885	0.00421222
Akap8l	0.33753	0.034866
Smarca2	0.336358	0.0128133
Smyd3	0.336172	0.00555124
Stk10	0.335311	0.000123982
Chordc1	0.335292	0.000529141
Kif21b	0.315513	0.00372475
Gtf2i	0.306961	0.00825781
Aff1	0.305191	0.0117798
Gramd1a	0.297673	0.000639859
Gm26740	0.29602	0.00353052
Lef1	0.294103	4.41751e-07
Hspa1b	0.290364	0.000200811
Rps21	0.288779	1.02795e-22
Gphn	0.285259	3.1377e-33
Hspa1a	0.271712	2.43515e-05
Uba52	0.257312	9.44619e-05
Dapl1	0.256455	0.0241663
Gpr132	0.252584	0.00200805
Ubac2	0.250878	0.000230396
Rpl38	0.245871	4.46619e-13
Rpl30	0.245438	2.62548e-26
Myh9	0.245001	8.29728e-05
Rps27	0.240955	7.36568e-20
Raet1e	0.237551	0.0225704
Macf1	0.235266	0.00282222
Hspa8	0.234897	2.79284e-12
Malat1	0.233925	1.99084e-17
Gstp1	0.230718	0.0411369
Gm42418	0.226364	1.08841e-15
Rps28	0.214589	5.53052e-12
Scml4	0.213489	0.0290113
Prkcq	0.209793	0.000329714
Rpl14	0.202384	6.29286e-08
Ltb	0.198684	5.92695e-07
Rps29	0.198186	7.31817e-11
Rpl35a	0.193796	8.98072e-13
Rpl36a	0.189725	2.10751e-07
Dgka	0.188217	0.00222273
Eif4ebp2	0.186127	0.0449075
H2-Q6	0.174277	0.00270701
Rbm3	0.169537	0.0481356
Rpl3	0.164257	1.51318e-08
Rpl36	0.163321	6.27951e-08
Cdk8	0.162857	2.9934e-07
Cmss1	0.157415	5.29668e-08
Gm47283	0.15509	0.0122268
Gm10260	0.152842	5.98776e-06
Arhgap15	0.152386	0.0410009
mt-Atp6	0.14957	4.08482e-06
Hnrnpf	0.146422	0.00548263
Ddx5	0.141273	0.00142903
Klf2	0.132495	1.54496e-06
Rpl37a	0.130546	0.00099867
Rps19	0.112637	0.00849736
Rpl34	0.109911	0.0035336
Lars2	0.101919	4.26379e-16
Rpl28	-0.119177	0.00350278
Ubb	-0.148672	0.000365612
B2m	-0.149772	0.000119198
Pfn1	-0.172767	0.00145823
Oaz1	-0.18638	0.000336894
Serf2	-0.206977	0.000121357
Rac2	-0.213408	2.0286e-06
Cd3e	-0.218819	0.000377061
H3f3a	-0.218942	0.00168949
Atp5g3	-0.225767	0.0335583
Sh3bgrl3	-0.278588	0.000304692
Cd3g	-0.282086	7.24315e-05
Tmsb4x	-0.286855	8.85472e-30
Sub1	-0.287482	0.0269829
Arpc3	-0.300103	0.00356351
Srgn	-0.332497	0.000184793
Pim1	-0.387505	0.0105906
Nfkbia	-0.396152	1.49424e-11
Gna13	-0.435018	0.0308706
Ucp2	-0.442566	7.12087e-08
Ccl5	-0.539299	6.22354e-07
Il2rb	-0.585887	0.0126985
Prss2	-0.586376	0.00446468
Cd200	-0.594548	2.55507e-05
Clps	-0.606712	0.0229837
Runx2	-0.622127	0.0184728
Cela1	-0.629933	0.0116689
mt-Atp8	-0.657163	2.02278e-07
Ly6e	-0.664918	3.29731e-05
2210010C04Rik	-0.673445	0.000571437
Pnlip	-0.737794	0.007308
Cela3b	-0.739451	0.00143652
Cpb1	-0.741057	0.000481886
Pdcd1	-0.748473	1.45312e-06
Adam19	-0.760621	0.032911
Ptms	-0.811598	0.0176833
Tigit	-0.837757	5.10276e-07
Ifi27l2a	-0.838636	9.11303e-29
Cxcr3	-0.858167	3.14505e-16
Nfil3	-0.880841	0.00272994
Ccr8	-0.88342	0.000131578
Lag3	-0.897183	5.05822e-06
Capg	-0.910714	0.000143909
Arl5a	-0.93416	0.00130766
Nkg7	-0.974985	6.24579e-11
S100a6	-0.985685	9.42668e-13
Ifng	-0.996857	8.27783e-07
Anxa2	-0.997731	5.66542e-11
A430093F15Rik	-1.01989	1.84236e-07
Morrbid	-1.04872	1.56209e-05
Gm49180	-1.10674	0.00385135
Ier5l	-1.11748	0.0443081
Isg20	-1.15562	0.00186739
S100a4	-1.17776	2.41296e-09
Dusp4	-1.17871	0.000720636
Rtp4	-1.19143	8.21764e-05
Ccr2	-1.21851	0.00208806
Prdm1	-1.26146	0.00010397
Lgals1	-1.31974	2.04442e-36
Isg15	-1.3244	5.65518e-05
Cxcr6	-1.39523	2.89458e-12
Top2a	-1.42823	0.0170128
Lgals3	-1.48378	0.00076699
Socs2	-1.58437	1.42004e-07
Neb	-1.62621	0.00944696
Sccpdh	-1.8326	0.00711621
Il10	-2.12503	5.01581e-05
Ifit1	-2.29824	0.0135781
Ube2c	-3.0665	0.0486022

## Sheet: Table S2
Table S2: pLN CD4 cell DEGs (Remission vs Prediabetes), P_val_adj. <0.05
gene_name	avg_log2FC	p_val_adj
Bmpr1a	2.08333	1.2231e-07
Fah	1.34746	2.79949e-26
Tek	1.33722	0.000161405
Plin2	1.13848	6.43205e-07
Hsph1	1.13309	6.06027e-53
Gm33104	1.10611	0.0308825
Ly6k	1.07095	9.84097e-06
Coro2a	1.04309	1.24382e-31
Klf4	0.97746	0.00034216
Pde1c	0.947128	9.51479e-26
Stip1	0.879825	2.62541e-60
Casp1	0.865895	0.000274248
Ahsa2	0.83526	1.1521e-18
St6galnac2	0.829912	4.43103e-39
Abcb1a	0.815353	9.12101e-05
Gfi1	0.813433	0.00273462
Fosb	0.787391	1.75564e-06
Lman2l	0.782357	1.09635e-12
Dlgap1	0.775001	0.00632322
Hspa8	0.770147	0
Ptpn13	0.759664	0.030593
Gpr68	0.750994	0.000697837
Gm47283	0.744959	1.31698e-61
Nr4a2	0.739987	0.0237476
Hsp90ab1	0.732102	6.63363e-260
Dnaja1	0.720162	2.2176e-145
Gadd45b	0.718777	1.27581e-09
Hsp90aa1	0.709384	3.89587e-92
Capn15	0.703196	0.00014561
Irs2	0.681852	0.00516349
Pde2a	0.631775	0.0134491
Raver2	0.627747	0.0151533
Cfap77	0.616382	1.70894e-24
Cst7	0.605215	0.00193776
Prag1	0.599962	0.000379703
Fkbp4	0.599169	1.18759e-44
Hspd1	0.593322	3.2176e-36
Errfi1	0.576882	0.00426297
Gm11361	0.574585	4.84961e-09
Adam19	0.574516	0.0244539
Chordc1	0.565828	5.91229e-26
Socs3	0.552632	3.32789e-16
Pmepa1	0.548836	1.52078e-08
Rhob	0.545032	0.0197537
Dnajb1	0.543893	1.04433e-32
Ctla4	0.537797	0.000349157
Hspa4l	0.537511	0.029091
Wnt5b	0.536639	0.00238756
Dusp5	0.53572	2.73037e-07
Cacybp	0.518286	2.48638e-34
Hace1	0.505319	0.0263131
Socs1	0.50395	2.2009e-15
Nr4a1	0.495967	1.19422e-19
Ccdc117	0.492901	0.00122257
Cers6	0.4893	4.169e-11
Tagap	0.487358	3.03533e-16
Gm21887	0.485744	5.45089e-14
Hspe1	0.482864	6.99408e-29
Ahsa1	0.482411	1.29273e-20
Pim1	0.482245	6.63878e-18
Bag3	0.478785	0.000159843
Egr1	0.474536	1.149e-17
Ears2	0.472827	0.0476283
Tmem33	0.470886	2.19882e-06
Spred2	0.468526	0.00844547
BC018473	0.46632	3.54924e-16
Spsb1	0.465993	0.0384147
Ubfd1	0.460824	0.00051791
Sik1	0.455594	1.6845e-09
Tob2	0.450867	1.58174e-06
Ptges3	0.445794	6.90237e-29
Prelid2	0.445369	4.38672e-06
Csrnp1	0.444533	1.62839e-10
Fos	0.440419	2.18089e-23
Cebpb	0.438703	6.54632e-10
Izumo1r	0.438092	3.77286e-05
Atn1	0.436921	4.25905e-12
Pknox1	0.418323	1.56985e-05
Junb	0.411379	6.24569e-21
Dnmt3a	0.410715	0.0159318
Ptpn6	0.410305	4.01723e-20
Cish	0.408605	1.17967e-06
Art2b	0.407821	8.97418e-06
Siah2	0.400626	6.32205e-08
Nr4a3	0.398996	0.000188877
Ramp3	0.39818	0.0160037
St13	0.396862	3.94707e-13
Rpl36a-ps1	0.393372	0.0427195
Sfpq	0.387176	7.80549e-25
Zfp598	0.385111	0.00719684
Lncpint	0.38499	1.14403e-09
Bcl2	0.37844	4.40273e-14
Fbxo33	0.377949	2.92657e-07
Resf1	0.374638	5.84184e-09
Rps18	0.374513	3.36888e-40
Etv6	0.372347	0.00486261
P4ha1	0.371273	5.43252e-08
Cct3	0.360885	1.75999e-13
Lpp	0.359774	1.51996e-05
Irf1	0.359481	8.88694e-09
Atad2	0.356351	0.00501868
Pja1	0.355188	1.62832e-07
Gm10076	0.354793	5.52585e-05
H2-Q6	0.354051	1.94756e-35
Dpp9	0.353904	0.00645125
Kbtbd11	0.353509	3.25514e-13
Elovl5	0.352859	1.25811e-08
Slc7a1	0.349577	0.0178122
Dynll2	0.349491	0.0240378
Slc25a38	0.340283	0.0112202
Rps27rt	0.335596	1.91331e-14
Igfbp4	0.334637	8.97003e-14
Gimap3	0.334541	1.67219e-14
Ttc39b	0.33064	0.00679675
Tnfaip3	0.328853	4.35122e-10
Atxn2l	0.326432	3.8241e-07
Ppp1r15a	0.326295	1.9876e-15
Elmsan1	0.325192	5.73839e-09
Fam241a	0.323097	0.00310128
Dnajb9	0.321999	2.4914e-06
Trim14	0.319789	0.00360706
Dennd4a	0.318999	0.00192503
Got1	0.316924	0.00149893
Atic	0.316884	1.76056e-07
Pik3r5	0.316682	3.90438e-06
Hspa5	0.316331	8.86676e-17
Rangap1	0.315895	0.0336319
Frat2	0.315164	0.000301701
Nufip2	0.315149	2.73228e-05
Cct6a	0.312177	3.48636e-09
Atl3	0.311359	9.40436e-05
Zbtb1	0.310361	0.0234822
Ifi47	0.307596	3.06855e-16
Man2b1	0.302734	7.67927e-06
Atp2b1	0.302593	0.00109254
Lpxn	0.302417	6.11829e-05
Gm20186	0.302036	1.48994e-05
Rasal3	0.300821	5.03822e-17
Mcl1	0.298054	5.11829e-24
Mrps6	0.296232	0.000165947
Srrt	0.296185	2.53309e-05
Rgs1	0.295952	4.73731e-05
Cited2	0.292373	1.4303e-07
Pnrc1	0.288637	9.48887e-24
Rhof	0.288468	5.21878e-09
Treml2	0.288333	0.000795352
Eno1	0.28702	1.29777e-14
Phf6	0.286379	0.0112818
Ndufaf4	0.286131	0.00228643
Alkbh5	0.285713	6.34508e-05
Ifrd1	0.280319	0.000378605
Stat6	0.279917	1.11411e-05
Sgk1	0.279881	0.0412676
Dynll1	0.277536	3.73484e-18
Mapk14	0.274911	8.24733e-05
Cybc1	0.274213	0.0301401
Lpcat4	0.27359	0.0180945
Hspe1-rs1	0.271945	2.40765e-06
Tacc1	0.269369	5.21942e-06
Hsp90b1	0.268545	1.99782e-10
Ppp1r16b	0.268355	0.0384813
Luc7l	0.264879	0.000197331
Inpp5d	0.264034	8.70571e-05
AW112010	0.263711	5.379e-16
Akna	0.263353	1.59425e-07
Ccnd2	0.262743	1.03286e-10
Itpk1	0.262601	0.0133972
Nasp	0.262536	0.000217899
Polg	0.260668	0.0107699
Rexo1	0.25979	0.0181871
Stat3	0.259632	6.37345e-08
Plcl2	0.254643	0.0104707
Rnf19a	0.253453	8.59027e-05
Cpsf6	0.253039	0.000668468
Nudc	0.251776	1.41683e-09
Slc38a2	0.251194	6.53054e-08
Ndrg3	0.249939	9.81695e-05
Egln1	0.248868	3.37773e-06
Phf20	0.247989	0.003608
Lcp1	0.246554	1.90547e-15
Saraf	0.245988	1.0607e-07
Vgll4	0.243798	2.08452e-06
Ubxn4	0.241969	0.000257762
Dock10	0.241689	2.66959e-11
Btg1	0.24014	2.69146e-22
Txnl4a	0.239312	0.000187106
Runx3	0.238511	0.00226804
Gimap7	0.237895	0.00432463
Il21r	0.237531	4.05888e-06
Gramd4	0.235838	0.0336076
Tle3	0.235173	0.022939
Zgpat	0.233645	0.000482624
Dedd2	0.233559	0.0242461
Ubc	0.23283	5.04869e-13
Brd4	0.228406	1.83523e-07
Nfkbia	0.227149	0.0209624
Tnfaip8	0.22688	0.00174678
Rcc2	0.226145	0.0269959
Dennd2d	0.225587	0.000147579
Plcg1	0.225268	0.000328316
Bzw2	0.224054	5.39551e-07
Oser1	0.223141	0.00632927
Rsrp1	0.219786	4.37649e-06
Zeb1	0.219741	0.0386372
Sipa1	0.218071	0.00411059
Hnrnpa0	0.215749	5.65459e-17
Dusp1	0.215689	1.52078e-06
Atf7ip	0.215029	0.00378436
Tial1	0.2147	8.45878e-05
Ywhah	0.213954	1.0082e-05
Cct7	0.213507	4.11273e-08
Ifngr1	0.211244	0.000801788
Tespa1	0.210693	8.21773e-05
Max	0.210686	0.000525569
Als2cl	0.210548	0.00432607
Zfp622	0.210379	0.00462923
Stag1	0.209766	0.0207537
Coq10b	0.209702	0.0161811
Uvrag	0.209176	0.0250974
Prkar1a	0.209124	3.23138e-07
Wdr82	0.208514	0.014206
Psmb5	0.208362	9.93015e-05
Cdk17	0.207232	0.00195096
Dnajc5	0.207137	0.0334493
Rbm42	0.206867	0.000239344
Clcn4	0.204505	0.0347715
Vps37b	0.203171	1.54646e-05
Elavl1	0.202784	0.00813933
Jund	0.202705	1.52386e-10
Rexo2	0.201649	0.00335869
Jun	0.200805	0.0253214
Ywhab	0.200249	9.51483e-07
Rab35	0.199696	0.0212964
Borcs8	0.198865	0.0405393
Raf1	0.198568	0.0163353
Ctsb	0.197418	0.0184412
Impdh2	0.196627	1.01119e-05
Cmip	0.194093	0.0417542
Dhx9	0.192732	0.000368112
Sh3bp1	0.190666	0.00735683
Snx3	0.188911	7.76552e-05
Cisd2	0.188541	0.0192539
Rftn1	0.187517	0.000558131
Safb	0.187232	0.00347688
Grk2	0.186957	4.47553e-06
Lemd2	0.185267	0.00262358
Mat2a	0.184723	0.00285469
Cct4	0.183597	5.15552e-05
Mrps12	0.183044	0.0298577
Pdia4	0.182359	0.00592403
Srsf7	0.181901	2.11627e-08
Btg2	0.181443	6.16321e-06
Nfkb1	0.180658	7.38755e-06
Scamp3	0.180521	0.000479583
H2afz	0.17826	1.72116e-07
Kansl2	0.178255	0.0437588
Frmd8	0.176307	0.000629895
Prex1	0.174517	0.0450006
Pip4k2a	0.174314	0.0110145
Fgfr2	0.173441	0.000127027
Mbp	0.173358	0.0169048
Sh2d2a	0.173347	0.0379004
Nedd9	0.172189	0.00091909
Abi1	0.172023	0.0173418
Vim	0.170603	0.00251162
Ccnd3	0.170466	5.0885e-11
Tuba1a	0.170293	0.0431622
Chd3	0.166517	0.000942034
Atf4	0.166473	0.00363312
Aqr	0.166262	0.0177628
Git2	0.166223	0.0207385
Sh3bp5	0.166046	0.00277859
Rbm38	0.166018	1.19143e-05
Rbbp6	0.16589	0.0333384
Vasp	0.165157	0.00287939
Itpkb	0.163706	0.00754362
Phb	0.163345	2.37462e-05
Eif4ebp2	0.161156	0.0208107
Ldb1	0.159153	0.000769112
Pcbp1	0.158767	8.90953e-08
Ptbp1	0.155106	0.0137506
Csnk1g3	0.154784	0.0326181
Tra2b	0.154688	3.40274e-05
Gapdh	0.154072	5.11056e-06
Ddx21	0.153628	0.0105315
Tap2	0.152768	0.0103271
Zdhhc18	0.150477	0.00704224
Ngdn	0.150286	0.0331646
Ncor1	0.150018	0.00502227
H2-Q7	0.149936	0.000249611
Pum1	0.149356	0.00648021
Cct5	0.147725	0.000190956
Ube2s	0.145447	0.0395062
Eif4g2	0.144828	0.000250845
Runx1	0.144156	0.0225153
Trim28	0.143771	0.032788
Ppp6r1	0.143427	0.0429881
Zap70	0.142659	0.0118049
Myc	0.14253	0.0235562
Acin1	0.142105	0.00133527
Rnf126	0.138839	0.0341773
Tubb4b	0.136489	0.025817
H2-Q4	0.133565	0.00476914
G3bp1	0.133176	0.0181471
Hnrnpa2b1	0.132939	2.27781e-06
Slc9a3r1	0.12988	0.0121955
Ube2d3	0.129063	0.000243724
Acap1	0.124332	0.0119476
Lat	0.123241	8.33846e-10
Cap1	0.121529	0.00593697
Ldha	0.121143	9.29875e-06
Dnajc3	0.120684	0.00540152
Raly	0.120505	0.0344328
Abhd17a	0.119423	0.0318526
Arpc1b	0.119109	0.000371784
Cotl1	0.114654	0.0237967
Lck	0.113571	1.97165e-05
Srrm2	0.11254	0.00646177
Psmb8	0.108454	0.000713214
Prkca	0.108099	0.00484306
Calm1	0.106407	0.000214682
B2m	0.104607	1.14005e-06
Shisa5	-0.108028	7.75516e-05
mt-Co3	-0.128646	0.00238079
Lef1	-0.135935	0.000116064
Cd3g	-0.136603	1.30749e-06
Malat1	-0.138754	1.17426e-07
Ucp2	-0.145026	4.53559e-05
mt-Nd4l	-0.15372	0.0134423
mt-Cytb	-0.16147	4.3653e-08
Ypel3	-0.190101	0.0256118
Cd52	-0.196456	1.83558e-15
Rps29	-0.202275	6.01717e-16
Tcf7	-0.210254	3.33282e-06
Emp3	-0.212778	1.01659e-05
Sell	-0.222124	0.00681598
Fus	-0.237046	0.0085291
Ndufa7	-0.242654	1.48051e-05
Limd2	-0.255219	3.35031e-43
Il7r	-0.261414	0.00107237
Gm11808	-0.288182	1.91658e-05
Zc3h7a	-0.294768	0.00348544
Zfp36l2	-0.298488	1.0498e-22
Gphn	-0.303104	2.10026e-05
Ms4a4b	-0.315774	4.19121e-24
Hcst	-0.333868	1.4207e-10
Ifi27l2a	-0.33544	6.70685e-05
Pdlim4	-0.335903	0.00482749
Rbm3	-0.343823	1.50474e-30
Hnrnpd	-0.355475	3.74851e-06
Nsg2	-0.371905	0.0121999
mt-Atp8	-0.380777	1.7878e-05
Tsc22d3	-0.390367	5.4326e-32
Hist1h1c	-0.47216	3.24025e-06
Selenop	-0.478486	4.22564e-09
Cd7	-0.491075	0.01337
Dusp2	-0.512129	1.60165e-15
Txnip	-0.563601	3.27686e-52
Emc9	-0.599063	4.71472e-05
Hist1h4d	-0.601861	2.33552e-05
Cirbp	-0.628878	6.97907e-23
Hist1h1e	-0.664978	4.58092e-18
Bbc3	-0.673299	4.53642e-05
Ddit4	-0.691585	2.26427e-53
1700097N02Rik	-0.725896	0.00105143
Nkain2	-1.06609	1.03631e-09
Asxl3	-1.48815	5.0804e-08

## Sheet: Table S3
Table S3: islet-infiltrating Treg cell DEGs (Remission vs Prediabetes), P_val_adj. <0.05
gene_name	avg_log2FC	p_val_adj
Il1rapl1	1.32372	0.00239748
Gphn	0.834085	1.4439e-10
Hexb	0.802156	1.51968e-09
Il31ra	0.692985	0.0121787
Filip1l	0.692129	0.00523254
AY036118	0.63363	1.52793e-09
Lars2	0.597054	2.09881e-06
Jun	0.581127	0.000283736
Gm42418	0.570153	3.88031e-13
Camk1d	0.567162	0.00479467
Cmss1	0.534143	7.41304e-09
Fyb	0.485111	0.00331231
Cdk8	0.481539	0.0438745
Malat1	0.391794	4.6794e-07
Tmsb4x	-0.27532	0.000608915
Serf2	-0.377805	0.00405343
Cox8a	-0.406348	0.00440807
Myl6	-0.422401	0.0365073
Pfn1	-0.423969	4.92258e-09
AW112010	-0.610005	0.00930302
Crip1	-0.723778	1.41015e-05
S100a4	-0.763194	0.037704
S100a6	-0.785191	0.0142881
1600014C10Rik	-0.804746	0.036426
Ly6a	-0.879659	0.00680948
Cxcr6	-0.915259	0.0436855
Ifi27l2a	-0.928996	9.39269e-09
Lag3	-0.972679	0.00440884
Lgals1	-1.04634	2.65848e-07
Nkg7	-1.07968	0.000403883
Rln3	-1.5557	0.0109358
Ccr2	-1.76113	2.52182e-05

## Sheet: Table S4
Table S4: pLN Treg cell DEGs (Remission vs Prediabetes), P_val_adj. <0.05
gene_name	avg_log2FC	p_val_adj
Hspa8	0.743925	4.49807e-23
Hsp90ab1	0.493265	2.75915e-06
Dnaja1	0.533375	7.12769e-05
mt-Atp8	-0.745149	0.000241334
Fos	0.567575	0.000594666
Socs3	1.23527	0.00103661
Gm47283	0.639789	0.0219326
H2-Q6	0.282168	0.0320863

## Sheet: Table S5
Table S5: islet-infiltrating CD8 cell DEGs (Remission vs Prediabetes), P_val_adj. <0.05
gene_name	avg_log2FC	p_val_adj
Gm30211	3.14143	0.00283979
Col6a4	2.4582	0.00294716
Prss12	1.9739	0.000339293
Ssbp2	1.42859	2.62016e-05
Iigp1	1.41325	0.00332637
Cpne4	1.31289	2.21671e-07
Abcb1a	1.28871	5.61253e-07
Gpr183	1.27354	1.68368e-06
Hexb	1.16408	4.69559e-53
Pde2a	1.03875	8.24095e-05
Fosb	1.03252	0.00744398
Il1rapl1	1.02417	0.0254828
Gphn	1.01996	3.91973e-38
Gm20400	1.01396	0.00152441
Sntb1	0.998064	1.44954e-06
Gm48099	0.975923	5.60148e-13
Nsg2	0.948972	4.48737e-09
Fgfr2	0.928484	0.00535502
Sidt1	0.922707	3.95081e-11
Gm19951	0.906554	4.85481e-19
Filip1l	0.881513	2.71269e-14
Hipk1	0.860279	0.0291837
Il31ra	0.819445	1.60412e-31
AY036118	0.818072	9.27631e-31
Zc3h7a	0.800683	5.55151e-17
Camk1d	0.796218	1.79549e-23
Scml4	0.769531	4.74387e-08
Gm42418	0.766044	1.38982e-35
Gm26740	0.74579	1.13566e-06
Dennd2d	0.734123	9.50539e-05
Klf3	0.724788	3.37691e-07
Arhgef18	0.711294	0.0170864
Hspa1a	0.708062	3.61592e-05
Lncpint	0.707732	7.31646e-07
Cmss1	0.690238	1.09411e-37
Il7r	0.675442	9.09195e-09
Gm11808	0.674401	2.24291e-17
Foxp1	0.673808	1.24125e-10
Aff3	0.656963	2.28333e-05
Lars2	0.647664	4.80556e-25
Lef1	0.63633	9.92083e-16
Cdk8	0.61495	2.28063e-25
Maml2	0.602843	0.00543502
Sell	0.602386	1.94693e-08
Cmah	0.598592	0.0182364
Hspa1b	0.597698	2.99673e-05
Rps27	0.583209	2.41437e-48
Ripor2	0.571393	7.53481e-13
Fos	0.569216	9.1465e-05
Gm2682	0.567758	1.45413e-05
Dgka	0.555849	1.10682e-06
Txk	0.538376	0.0182369
S1pr1	0.537293	1.56352e-05
Bach2	0.533738	4.46259e-05
Jun	0.528952	5.10769e-11
Rps29	0.522864	4.55379e-35
Prkcq	0.504874	8.65556e-05
Malat1	0.503225	1.71177e-32
Emb	0.496646	0.00621116
Cd69	0.490109	5.50086e-06
Rps21	0.489141	1.44485e-35
Tcf7	0.483615	2.6239e-06
Rflnb	0.467892	0.00853925
Tgfbr2	0.458707	0.0281782
Arhgap15	0.449136	6.48878e-07
Rps28	0.421089	9.63923e-24
Gimap6	0.413611	0.0058593
Gramd3	0.397705	0.00230684
Rpl38	0.39666	6.29749e-21
Rpl30	0.387021	2.43801e-35
Rpl35a	0.383376	7.00952e-26
Btg2	0.382753	0.00133086
Uba52	0.377948	0.00145338
Jarid2	0.371466	2.19997e-05
Dnajb1	0.337714	0.00466106
Junb	0.336905	4.0292e-06
Rpl36	0.333882	1.19659e-20
Rabac1	0.332602	0.0199066
Ccr7	0.327544	1.79425e-05
Klf2	0.326923	3.09461e-10
Ltb	0.325397	2.6904e-08
Ddx5	0.311013	3.06702e-10
Gm10260	0.287287	3.63587e-13
Dock2	0.285544	0.000771777
Rps19	0.26341	1.74293e-13
Rpl39	0.256745	4.14185e-12
Rpl37a	0.252331	2.13908e-10
Jund	0.246536	0.0153042
Rps24	0.238219	2.61531e-16
Rpl34	0.236137	5.28958e-14
Pfdn5	0.233172	0.0118753
Hspa8	0.228462	0.00682476
Rpl36a	0.211712	0.000763933
Btg1	0.208395	0.0176224
Rpl3	0.195941	2.50637e-07
Tmsb10	0.192986	3.61528e-05
Rpl12	0.183623	1.01824e-05
Rplp1	0.181901	5.67018e-07
Rps9	0.180728	5.69524e-09
Rpl19	0.179876	1.10906e-11
Rpl21	0.17581	3.14647e-08
Rpl22	0.167427	0.00078678
Rps10	0.167061	1.06964e-09
Rpl9	0.166352	9.1279e-07
Rpl23	0.16428	6.4987e-08
Rps16	0.156929	2.37847e-07
Rpl35	0.156789	0.00574171
Rpl27a	0.148209	3.66153e-05
Rps27a	0.14123	1.18033e-05
Eef1a1	0.134837	2.09474e-07
Rps23	0.131941	0.00653349
Rps3a1	0.122094	7.06146e-05
Rpl15	-0.187049	7.8719e-05
Coro1a	-0.189088	0.00208582
Rpl28	-0.209583	8.05806e-08
Cox4i1	-0.247126	7.27411e-05
Btf3	-0.247708	0.0119883
Bhlhe40	-0.25067	0.00559938
Ptprcap	-0.272884	0.002926
Rbm3	-0.28069	0.0430639
Cd3e	-0.288097	1.65896e-07
Cd52	-0.295186	0.02571
Rac2	-0.297769	1.42368e-11
Cd3g	-0.31106	7.89899e-07
Taf10	-0.313376	0.0112352
Sumo2	-0.317829	0.00651663
H3f3a	-0.319893	5.82009e-07
Eif3k	-0.326688	0.000136669
Sri	-0.327842	0.00161573
Sem1	-0.330796	0.0101742
Serf2	-0.331734	3.67032e-10
Scand1	-0.335161	0.0140049
Rhoa	-0.3368	0.000225455
Atp5l	-0.341765	2.74602e-06
Commd3	-0.342199	0.0198106
Cox6b1	-0.354552	0.00195519
Prr13	-0.357001	0.0375229
Psma2	-0.358706	0.0105917
Lsm4	-0.366346	0.0490248
Ywhab	-0.369094	0.0415524
Gnb1	-0.375647	0.0295855
Lsp1	-0.376342	0.0104772
Ikzf3	-0.379941	0.00105067
Ndufb5	-0.380016	0.0242625
Ubl5	-0.380321	0.000843383
Cops9	-0.38177	0.0205394
Oaz1	-0.382036	1.2012e-16
Rbx1	-0.382763	0.0253201
Srp19	-0.385706	0.0138545
Cox8a	-0.386093	1.6455e-14
Ndufb7	-0.386728	0.0221617
Edf1	-0.38813	0.00174465
Arhgdia	-0.388258	0.00170853
Nedd8	-0.390398	0.00776061
Sf3b6	-0.391599	0.0310682
Trappc4	-0.394023	0.014735
Tmem160	-0.398064	0.0279679
Ube2l3	-0.40008	0.019072
Ppib	-0.400689	3.72348e-06
Ndufa1	-0.400694	0.00255654
Cdc42	-0.405327	4.77444e-07
Atp5d	-0.407543	2.23983e-06
Atp5o	-0.40762	0.000178778
Hint1	-0.408298	3.54174e-05
Snrpa	-0.41457	0.0396355
Ucp2	-0.415651	1.42894e-09
Psmb6	-0.420148	0.0261405
Hnrnpl	-0.422885	0.0318408
Nxt1	-0.422909	0.0227954
Cfl1	-0.428067	3.31341e-17
Cox7a2	-0.428155	0.000100154
Snx5	-0.428696	0.0135473
Srgn	-0.428707	1.41174e-06
Mtch2	-0.429463	0.0241148
Eif4e2	-0.429691	0.0460593
Atp6v0e	-0.431501	0.000811135
Uqcr10	-0.431632	0.000850784
Ccdc25	-0.433776	0.0309476
1810037I17Rik	-0.442254	0.0242586
Hcfc1r1	-0.442611	0.0052451
Dcps	-0.442992	0.00566185
Cox6c	-0.443243	2.87877e-08
Bola3	-0.445262	0.00271533
Cox6a1	-0.44553	2.761e-07
Ttc39c	-0.446053	0.0130587
Sema4d	-0.446711	0.00568148
Bri3bp	-0.446738	0.0258229
Ppp1ca	-0.448737	2.19279e-07
Polr1d	-0.45001	7.89505e-06
Batf	-0.450014	0.0204148
Myl12a	-0.450977	3.58586e-08
Magoh	-0.452124	0.0318959
Manf	-0.454699	0.00491445
Actb	-0.457918	3.64258e-33
Nsd2	-0.460157	0.000517864
Ubl4a	-0.461123	0.0467465
Arpc2	-0.462637	3.3842e-12
Ybx1	-0.464408	1.05934e-06
Cenpx	-0.464721	0.00319377
Slc25a39	-0.464779	0.00272083
Il2rb	-0.46528	0.000201377
Ppia	-0.468178	1.24187e-20
Arf5	-0.473737	1.14818e-06
Calm3	-0.475473	0.0123428
Mrpl18	-0.477755	0.0128654
Anp32e	-0.479452	0.0325131
Psma4	-0.480122	0.0102909
Pih1d1	-0.484638	0.0066822
Sept7	-0.486442	0.0144921
Capns1	-0.486872	0.000250034
Lcp1	-0.488065	1.02812e-08
Scaf11	-0.488852	0.0319495
Fundc2	-0.489035	0.00442225
Capzb	-0.490751	1.82309e-07
Smdt1	-0.491172	0.000412939
Micos10	-0.494066	0.00120349
Gnai2	-0.494945	3.53669e-07
Psmb4	-0.495079	0.000962233
Ube2n	-0.495086	0.000262435
Anp32b	-0.496553	0.000121497
Atox1	-0.497113	0.000173391
Ndufb6	-0.498128	0.0194529
Lsm8	-0.498812	0.0238901
Nasp	-0.498846	0.00228064
Rfc4	-0.498914	0.042218
Ndufa4	-0.500885	4.64346e-08
Ctsb	-0.501208	0.00497233
Trappc1	-0.50189	0.00184041
Snrpc	-0.504988	0.00250558
Esd	-0.506086	0.00098164
Acadl	-0.507546	0.000332854
Vps36	-0.509068	0.00327414
Mrpl20	-0.509995	0.0427817
Arsb	-0.510241	0.00617975
Tpm4	-0.512942	0.00103253
Banf1	-0.513286	0.000739688
Tigit	-0.515485	2.4343e-05
Ndufc2	-0.51685	0.000581069
Hnrnpab	-0.517124	0.000251203
Pgk1	-0.51748	0.00438018
Ywhah	-0.518042	0.000418427
Tmem179b	-0.519287	0.000604187
Bak1	-0.522419	0.00323482
Mrpl54	-0.523266	0.00300669
Ptp4a3	-0.525155	0.0158823
Psmb3	-0.525213	8.53688e-07
Glrx2	-0.52522	0.0061309
Cd8a	-0.526424	1.29163e-09
Arl6ip1	-0.527261	0.00335375
Ldha	-0.527284	7.8865e-11
Atp5j	-0.527739	1.84741e-07
Agpat3	-0.531451	0.0111682
Kars	-0.531655	0.0288196
Ilk	-0.535072	0.00275649
Ctsd	-0.535868	0.00851329
Sec11c	-0.536693	0.000405606
Ube2a	-0.537196	0.00143649
Klrk1	-0.537616	0.00439614
Plaat3	-0.537627	0.000221324
Pcbd2	-0.540555	0.0113776
Ppp1r16b	-0.540568	0.0402187
S100a13	-0.541384	2.49227e-06
Gstp3	-0.543704	6.13458e-05
Ptma	-0.545746	2.69176e-11
Csnk2b	-0.545883	3.63039e-06
Ahnak	-0.5478	0.00868133
H2afv	-0.548009	0.0384039
Myl6	-0.548934	2.81592e-26
Nudt21	-0.548966	0.00355681
Gm17018	-0.549976	0.0253605
Mrpl57	-0.55211	2.24766e-05
Lsm6	-0.554065	0.00119035
Cyba	-0.554806	7.18338e-08
Ube2m	-0.555059	0.00179905
Arpc1b	-0.555726	1.87139e-18
Idh3a	-0.556438	0.00108413
Mrpl35	-0.557811	0.0141271
Pfn1	-0.559443	7.0157e-40
Nfkbia	-0.560454	1.41489e-06
Ifng	-0.560564	0.000545788
Rwdd1	-0.56412	2.78263e-05
Cox5b	-0.564327	6.24769e-12
Polr2c	-0.565515	0.00704052
Pkp3	-0.566262	0.041746
1700037H04Rik	-0.566544	0.00527588
Tmsb4x	-0.567206	1.00277e-50
Ranbp1	-0.567452	0.0101619
Pomp	-0.567606	3.21757e-06
Mrpl4	-0.568861	0.000696399
Clic1	-0.57031	2.29542e-11
Atp5g3	-0.572133	1.14713e-15
Mrps6	-0.572256	0.00285664
Snrpe	-0.574206	2.4461e-09
Itpa	-0.579192	0.000831846
Ran	-0.58141	4.78124e-06
Adprh	-0.581513	0.00130171
Kras	-0.582225	0.00170751
Serp2	-0.582528	5.34489e-05
Ufc1	-0.583497	0.0176377
Mrps18c	-0.5847	0.000399375
Arpc5	-0.591627	1.33747e-07
Calm1	-0.592375	4.7615e-21
Ywhae	-0.592397	1.67307e-05
Ufm1	-0.595143	0.048683
Blvra	-0.595493	0.0273745
Zbtb8os	-0.59698	0.000609125
Actg1	-0.597966	9.08718e-27
Dctn3	-0.598161	7.93086e-06
Ube2s	-0.598812	0.00477171
Ebp	-0.602531	9.47246e-05
Arpc3	-0.603985	1.88008e-15
Ssna1	-0.604055	0.0151656
Vps29	-0.604837	0.0033638
N4bp1	-0.60524	0.0310668
Prdx1	-0.605606	1.95046e-07
Nubp1	-0.609037	0.00632845
Sfxn1	-0.609284	0.000114897
Ccdc124	-0.610126	0.000754916
Arpc4	-0.610411	4.33463e-11
Rnaseh2b	-0.610767	0.0211608
Pycard	-0.617663	8.03157e-06
Rexo2	-0.61903	0.00202096
S100a10	-0.620238	9.36649e-13
Ncbp2	-0.620882	0.00436441
AU020206	-0.622016	0.000405953
Cd6	-0.624284	5.31663e-05
Sirt2	-0.626685	0.0257752
Runx2	-0.628102	0.000695028
Abracl	-0.629636	2.90683e-12
Surf4	-0.634412	0.00541121
Cib1	-0.637385	0.0277625
Etfb	-0.639568	0.00019142
Tmem256	-0.642805	7.04391e-05
Dbi	-0.646881	0.000142438
Ctsa	-0.652427	0.000233489
Cd38	-0.656545	0.0309834
Adam19	-0.661128	0.000127946
Pfdn6	-0.663382	0.013879
Aopep	-0.663626	0.0118458
Mrpl36	-0.666447	0.00556287
Ppil1	-0.667776	2.76664e-05
Nr4a1	-0.669196	0.00746546
Fas	-0.670823	0.00455286
Mrps16	-0.673998	7.02806e-09
Ccl5	-0.677242	3.1484e-06
Gem	-0.677256	0.00273521
Plscr1	-0.677661	0.00566699
Samsn1	-0.68176	0.00347139
Mcm3	-0.685074	0.0228041
Ndufa9	-0.687781	0.00270431
Phf11b	-0.688942	0.00030683
Hpf1	-0.693525	6.50153e-05
Efhd2	-0.695569	3.02855e-08
Bex3	-0.696233	2.23268e-05
Med11	-0.696702	0.00084703
Tpgs1	-0.699486	0.0411768
Mospd3	-0.70326	0.00506034
Sub1	-0.708615	1.82383e-13
Slc22a15	-0.708669	0.0178851
Nudt5	-0.709331	0.0459915
Atpif1	-0.711173	5.9249e-07
Ybx3	-0.712488	3.03483e-08
Dtl	-0.713632	0.00595318
Alyref	-0.715061	4.0744e-05
Gadd45b	-0.716924	0.0247407
Lage3	-0.717165	0.000152826
Cd2bp2	-0.72001	0.000168907
Mydgf	-0.720357	5.5748e-05
Ap2s1	-0.721232	2.37149e-06
Sh3bgrl3	-0.721835	8.9956e-28
Dtymk	-0.72195	6.62425e-05
Bcl3	-0.723876	0.000257687
Chchd10	-0.726199	2.66711e-06
Rps27l	-0.726892	2.24024e-07
Snrpa1	-0.727352	3.49195e-05
Txndc17	-0.730618	1.90326e-07
AW112010	-0.73227	3.46716e-16
Stk32c	-0.732798	0.00122589
Thoc3	-0.73992	0.00750908
Klrc2	-0.740437	0.0488772
mt-Atp8	-0.742618	1.0227e-09
Snrpd1	-0.746714	6.36896e-07
Crip1	-0.747076	6.6429e-10
Bcl7c	-0.751645	2.74884e-05
Nap1l1	-0.752798	2.32928e-05
Prelid1	-0.753143	1.17152e-10
Rfc2	-0.753683	0.000772517
Siva1	-0.75519	0.00201481
Zdhhc2	-0.755364	0.000100173
Polr3k	-0.756288	0.000701536
Impa2	-0.757422	0.0230342
Uqcc2	-0.757553	1.12808e-07
Ehd1	-0.757769	1.41023e-07
Pop7	-0.758595	7.61702e-05
Akt1	-0.761231	5.20739e-05
Cox5a	-0.763263	2.60086e-22
Ech1	-0.763657	1.90827e-09
Dusp4	-0.765532	2.0051e-05
Gsto1	-0.767512	0.00699012
Setbp1	-0.770367	0.0308646
Topbp1	-0.772776	0.000196509
Casp3	-0.775855	3.3204e-08
Akip1	-0.782052	0.00733454
Cyb5b	-0.7861	1.41676e-05
S100a11	-0.787761	1.868e-10
Dnlz	-0.789661	0.0452822
Mapk3	-0.791623	0.00595832
Cbx5	-0.799081	0.0133204
Reep5	-0.801737	2.04133e-13
Lamp2	-0.801783	0.0018123
Pdia6	-0.803947	2.23371e-07
Wdyhv1	-0.80402	0.0187438
Mpdu1	-0.805569	0.00162601
Mrpl51	-0.8099	2.90801e-05
Klrd1	-0.812619	1.0959e-12
Ptprj	-0.816119	0.0311913
Nup62	-0.816615	1.79864e-05
Ciapin1	-0.818031	3.07948e-07
Cd200	-0.820007	5.6654e-06
Rcn1	-0.820293	0.0117753
Ptms	-0.820815	1.67995e-09
Fkbp2	-0.825181	6.63869e-07
Gatm	-0.825825	0.0235688
Tmem14c	-0.830269	3.60029e-09
Txn1	-0.842986	5.58945e-09
Ehd4	-0.84467	0.0203835
Nup85	-0.852948	0.0252769
Rfc3	-0.854235	0.000993267
Nudt4	-0.866843	0.0334686
Stard3nl	-0.869823	5.17286e-07
Bcl2a1b	-0.870716	6.04881e-11
Fdps	-0.871015	0.000566221
Id2	-0.871876	3.36753e-12
Rgs16	-0.872791	2.91277e-15
Fam129a	-0.877925	2.20269e-05
Alad	-0.879435	1.40027e-05
Sh2d2a	-0.879445	1.26606e-16
Map2k3	-0.880221	1.41379e-05
Selenoh	-0.883954	1.23368e-07
Nkg7	-0.885262	8.52054e-28
Tipin	-0.885867	0.000105322
Pcna	-0.886626	0.00547482
Pqlc3	-0.892821	0.0485848
Rab29	-0.89284	0.000797269
Tpi1	-0.89475	3.44038e-05
Rrm1	-0.895307	0.046759
Mcm6	-0.89787	1.06043e-10
Tbcb	-0.904556	1.08344e-08
Pold1	-0.906006	0.0228668
Gclm	-0.907425	7.08829e-13
Fdft1	-0.933157	0.00104027
Ifi27l2a	-0.933423	6.7021e-14
Lag3	-0.940207	1.8349e-14
Gng2	-0.94096	2.13582e-13
Idi1	-0.941797	0.010279
Tfdp1	-0.942504	5.74232e-07
Cisd1	-0.942741	1.7171e-06
Nrm	-0.947243	1.53518e-05
Dck	-0.950363	0.0167791
Prr7	-0.951631	0.0456905
Ccdc34	-0.952335	0.000872808
Lrrk1	-0.952946	0.00046754
Kif20b	-0.957875	0.0458482
Hmbs	-0.959449	8.69424e-05
Wdr95	-0.961519	0.00265577
Mcm7	-0.961821	5.99177e-06
Dusp5	-0.967512	7.75376e-07
Sdf2l1	-0.970474	2.09546e-10
Ccl4	-0.972902	5.68067e-10
Mbnl3	-0.977353	0.000676722
Fam92a	-0.982005	7.3421e-05
Fasl	-0.988134	0.000715301
Poc1a	-0.994528	0.000167932
Lysmd2	-0.996822	0.0113331
Klre1	-1.00127	1.45391e-10
Cyb561d2	-1.00281	0.00926755
Magohb	-1.01071	1.22957e-05
Dnaaf2	-1.01368	0.000532303
Tnfrsf9	-1.01789	3.20774e-05
Coq7	-1.01985	0.0439245
Ly6e	-1.01991	3.35647e-12
Hmgb2	-1.02339	1.32345e-07
Plp2	-1.04963	2.78914e-10
Hmgn2	-1.05414	5.53041e-09
Dapk2	-1.06498	0.00992315
Pmm1	-1.06959	5.89726e-06
Rbpj	-1.07035	8.38449e-05
Zeb2	-1.07457	0.000110124
Carhsp1	-1.07685	4.54855e-08
Smim24	-1.07966	0.000341249
Gpr65	-1.07981	0.000416725
Cmc2	-1.07992	6.54489e-11
Crmp1	-1.08671	6.19413e-06
Fen1	-1.09446	1.30708e-05
Cenph	-1.09473	0.0253588
Tox2	-1.09986	8.2949e-12
Dctpp1	-1.10089	8.49757e-09
Vim	-1.10808	1.95112e-27
Plk4	-1.10989	0.000228967
Tnfsf10	-1.11268	5.54055e-05
Pmf1	-1.11387	2.24982e-05
Klrc1	-1.13042	1.58695e-23
Anxa2	-1.13097	7.98857e-19
Cdca7	-1.13155	5.62452e-08
A430093F15Rik	-1.14241	3.78226e-10
Spc25	-1.14806	0.0010351
Mapkapk3	-1.14809	0.000498643
Bad	-1.14973	7.41342e-06
Rad51	-1.1515	4.60002e-06
Gm19585	-1.15305	2.10004e-08
Hells	-1.16442	1.71786e-06
Psat1	-1.18304	4.91818e-09
2810408I11Rik	-1.19005	0.00448656
Ncapd2	-1.19391	1.02422e-05
Incenp	-1.19403	1.27761e-09
Cdk2	-1.20364	0.00300416
Il3ra	-1.2073	0.043995
Prim1	-1.22206	2.32079e-06
Ube2e3	-1.22385	0.00979847
Dhrs1	-1.22785	4.31754e-07
Ezh2	-1.22862	4.63526e-13
Syce2	-1.24161	0.000102124
Tcrg-V1	-1.25607	0.00156645
Irf8	-1.25878	0.00491475
Ctnnbip1	-1.26174	9.22134e-07
Cchcr1	-1.27027	0.0494564
Osbpl3	-1.27959	1.09427e-09
Knstrn	-1.28627	1.3633e-05
Tmem97	-1.28783	8.38521e-05
Mad2l1	-1.29245	2.18812e-10
Mcm2	-1.29435	9.07617e-10
Mcm5	-1.29571	1.0124e-09
Sept11	-1.30306	2.76723e-10
Fabp5	-1.30547	4.19945e-09
Lmnb1	-1.3102	1.67207e-13
Smc2	-1.31438	4.3468e-13
Capg	-1.31694	2.18284e-06
Rfc5	-1.31992	1.48935e-08
Chaf1b	-1.33724	4.44059e-06
Dscc1	-1.34062	7.76097e-05
Gins1	-1.34329	0.0155747
Gm10282	-1.34673	0.0132154
Nmral1	-1.34834	1.34915e-05
Cks2	-1.34944	1.75969e-10
Cd7	-1.36769	8.4283e-14
Chaf1a	-1.37663	5.81257e-08
Kpna2	-1.37854	8.07063e-05
Cenpa	-1.38194	1.90724e-07
Klc3	-1.39244	0.0161742
Ccl3	-1.39336	8.03794e-08
Trgv2	-1.40619	1.91395e-14
Litaf	-1.41025	1.3867e-06
Cd160	-1.41215	1.38546e-06
Lig1	-1.41292	2.34114e-11
Suv39h2	-1.41488	0.00178225
Morrbid	-1.42054	1.78544e-13
Mt1	-1.42932	0.0187287
Bard1	-1.43322	0.000172523
Bcl2a1d	-1.43989	1.92549e-12
Prr5l	-1.44528	2.56052e-05
Pdcd1	-1.44532	3.16795e-19
Mms22l	-1.449	1.20748e-07
Tcf19	-1.46142	1.00503e-08
Tcrg-C4	-1.47411	1.0698e-06
Shcbp1	-1.48889	4.60052e-05
Jaml	-1.49238	1.264e-12
S100a6	-1.49937	8.8278e-27
Hist1h2ap	-1.53515	1.21103e-07
Isg20	-1.53595	1.98062e-06
Tyms	-1.54104	8.07352e-14
Cdc20	-1.54557	7.15445e-06
CAAA01147332.1	-1.5566	2.59568e-29
Dlgap5	-1.55993	4.9966e-06
Pole	-1.56035	9.30436e-05
Cmtm4	-1.56155	1.30265e-05
Cenpw	-1.57176	6.91102e-12
Cdca5	-1.57321	0.0220431
Cenpk	-1.57697	2.26876e-07
Prdm1	-1.58607	0.000183814
Dhfr	-1.59368	1.00431e-07
Cenpp	-1.59676	5.81012e-05
Gucy1b2	-1.60144	0.0179776
Hist1h2ak	-1.60209	0.000933905
Hmgb3	-1.61131	1.81392e-06
Slc43a3	-1.61772	0.0065588
Dut	-1.61843	1.26997e-17
Gins2	-1.62276	3.79585e-10
Chn2	-1.63335	2.66925e-10
Pttg1	-1.6334	1.05231e-11
Fignl1	-1.63377	1.08358e-05
Asf1b	-1.63873	4.67792e-12
Fhl2	-1.63997	9.09226e-08
Fbxo5	-1.65345	4.54822e-09
Brip1	-1.67685	0.00336636
Clspn	-1.67929	4.39868e-09
Cdkn2c	-1.69083	1.47599e-07
Kifc1	-1.69253	0.0133533
Ier5l	-1.69261	4.91028e-09
Dna2	-1.7035	0.000475402
Cxcr6	-1.70783	1.11368e-23
Tacc3	-1.7305	7.40585e-10
Top2a	-1.73073	4.88699e-14
Cdc45	-1.73534	4.98429e-06
Cit	-1.74725	0.000927207
Cenps	-1.75184	2.8891e-08
Ncapg2	-1.78729	8.20372e-08
Esco2	-1.79967	3.24373e-06
Ube2t	-1.80184	3.63297e-07
Kntc1	-1.80992	0.001365
Diaph3	-1.81567	2.40139e-07
Adap1	-1.81601	1.51835e-12
Lamc1	-1.82178	0.00892071
Kif15	-1.8399	7.05641e-06
Ckap2	-1.84391	0.00113215
S100a4	-1.85132	1.33466e-22
Rad51ap1	-1.86873	1.29135e-07
Rad54l	-1.87411	0.00292409
Sgo2a	-1.88398	0.000263864
Gm20628	-1.90923	0.010363
1500009L16Rik	-1.91555	0.00243865
Mtfr2	-1.92019	0.00163661
Ska1	-1.93669	1.27599e-07
Ect2	-1.94133	0.000723639
Zbtb32	-1.96683	1.72427e-07
Gm4316	-1.99022	4.95794e-15
Paqr4	-2.011	0.00771561
Zwilch	-2.02179	6.81906e-05
Lgals1	-2.03415	3.57925e-44
Plk1	-2.03706	7.04623e-10
Lgals3	-2.08316	1.11555e-22
Mki67	-2.08405	9.59393e-15
Lockd	-2.1191	6.88446e-11
Uhrf1	-2.12	6.62219e-15
Cish	-2.15843	1.08724e-05
Spdl1	-2.15863	0.0127577
Neil3	-2.1876	5.89284e-05
Knl1	-2.19194	6.40867e-07
Ttk	-2.19394	0.00706132
Mis18bp1	-2.19538	1.18667e-05
Tk1	-2.20073	4.0725e-18
Stmn1	-2.20507	2.89206e-27
Melk	-2.20657	1.35144e-09
Fgr	-2.21823	0.0149066
2610318N02Rik	-2.2292	4.82145e-06
Gen1	-2.23461	0.0170134
Pimreg	-2.24328	0.00751581
Kif22	-2.25907	4.19441e-09
Gmnn	-2.27687	8.96327e-19
Cenpm	-2.28936	7.48199e-13
Entpd1	-2.29018	2.0483e-22
Kif11	-2.3066	1.07479e-09
Glp1r	-2.3074	0.0191468
Hist1h1b	-2.33284	7.21218e-20
Nuf2	-2.34334	2.86304e-08
Cep55	-2.3522	1.10685e-12
Mybl2	-2.35784	2.12242e-10
Foxm1	-2.3731	0.000807947
Rrm2	-2.39492	2.97078e-16
Ccnb1	-2.41133	2.31627e-07
Cks1b	-2.42321	8.65142e-22
4933404O12Rik	-2.42751	0.000519033
Nusap1	-2.42888	6.09488e-13
Ckap2l	-2.43726	1.44628e-07
Aurkb	-2.44177	1.36345e-14
Tpx2	-2.46136	4.00554e-11
Kif2c	-2.4629	0.000518533
Kif20a	-2.46587	0.00307185
E2f1	-2.46975	7.05206e-06
Ncaph	-2.47621	3.54476e-10
Ppp2r2c	-2.4805	6.15755e-18
Anxa4	-2.49836	4.61602e-10
Cdkn3	-2.51444	0.000176998
Cdca3	-2.52468	1.13047e-11
Cenpf	-2.52468	6.61951e-09
Cdca8	-2.54343	1.47741e-20
E2f7	-2.54964	0.0311404
Cdk1	-2.55242	6.37697e-15
Depdc1a	-2.55981	1.45728e-07
Cdkn2a	-2.57655	2.02562e-05
Pclaf	-2.58559	1.55977e-29
Hmmr	-2.60074	2.50071e-08
Cenpe	-2.63028	1.04473e-11
Bub1	-2.63197	1.12884e-07
Tmem163	-2.63806	1.43345e-14
Spc24	-2.64774	2.04247e-23
Traip	-2.67146	0.00548961
Gzmb	-2.68644	5.40326e-29
Birc5	-2.69146	2.37294e-21
Havcr2 (Tim3)	-2.74679	2.65624e-23
Ccna2	-2.75179	4.28252e-25
Prc1	-2.75224	1.16767e-14
Pbk	-2.76844	4.33281e-06
Ube2c	-2.77081	6.7048e-22
Ccnb2	-2.78149	8.27242e-20
Ncapg	-2.82117	3.90358e-09
Cdca2	-2.82937	5.47428e-09
Csrp2	-2.87729	0.00209123
Aspm	-2.9853	1.7904e-07
Mxd3	-3.02361	1.24234e-08
Bspry	-3.03389	0.00022713
Cdc6	-3.03945	2.88676e-11
Eme1	-3.13188	0.00578867
Kif4	-3.213	3.19618e-07
Nek2	-3.27142	7.14415e-07
Gzma	-3.2997	2.0209e-08
Spag5	-3.32654	1.3597e-07
Gtse1	-3.3455	2.46417e-05
Anln	-3.39123	6.42826e-07
Sapcd2	-3.42736	0.000134861
E2f8	-3.43559	2.05658e-07
Bub1b	-3.44654	4.4862e-07
Aunip	-3.54828	0.000176373
Mcm10	-3.60515	5.35978e-06
Adam8	-3.74162	0.000205609

## Sheet: Table S6
Table S6: pLN CD8 cell DEGs (Remission vs Prediabetes), P_val_adj. <0.05
gene_name	avg_log2FC	p_val_adj
Bmpr1a	1.69386	0.0142691
Camk2n1	1.53979	3.37873e-05
Nt5e	1.35478	0.0210844
Hsph1	1.30431	5.0795e-40
Fah	1.25368	2.11925e-12
Casp1	1.01675	0.00902005
Pde1c	0.916121	2.69074e-09
Gadd45b	0.894754	0.0093403
Abcb1a	0.853588	3.43252e-05
Pde2a	0.825212	2.0039e-13
Dtx4	0.808745	0.0116186
Fosb	0.792833	0.0144897
Bag3	0.774027	0.00952023
Hsp90aa1	0.738277	1.09073e-50
Hspa8	0.722622	1.26362e-189
Stip1	0.70285	5.5483e-20
Atn1	0.617845	1.11033e-06
Tnfsf8	0.612324	0.00040196
Dnajb1	0.598257	2.09184e-22
Pim1	0.596335	1.29636e-08
Cxcr3	0.594516	0.0358696
Dnaja1	0.593299	4.57358e-50
Gm11361	0.590593	0.00022897
Socs3	0.589832	4.78044e-08
Gm47283	0.586295	7.27623e-19
Cfap77	0.576118	6.13403e-07
Hsp90ab1	0.557687	4.43813e-91
Lpxn	0.554108	1.23702e-07
Cacybp	0.551417	3.37108e-17
Chordc1	0.53626	5.64188e-10
Hspe1	0.52169	9.02519e-17
Ahsa2	0.505302	0.000948963
Gm20186	0.504584	0.000127825
Ms4a4c	0.500177	0.0439717
Glul	0.496635	0.00494516
Cct3	0.494821	8.5811e-13
Il2rb	0.493211	4.85828e-09
Fkbp4	0.482841	6.6088e-15
Rab35	0.481986	0.000468118
Csrnp1	0.473422	0.0372228
Lax1	0.470744	0.000134089
Gm21887	0.469453	5.18132e-07
Gpr183	0.467581	0.0131607
Hspbp1	0.462877	8.0349e-08
Tagap	0.461484	9.93776e-07
Hspd1	0.461433	2.33272e-10
Fos	0.449808	5.87965e-08
Ptges3	0.445747	3.14468e-11
Fcho1	0.440403	0.0279404
Pja1	0.435	0.027778
Siah2	0.401532	0.00261831
Got1	0.393665	0.00888549
Gm10076	0.387465	0.00257582
Ifngr1	0.383284	2.41934e-10
Prelid2	0.381348	0.000757607
Plaat3	0.380188	4.96344e-05
Lncpint	0.375131	0.0019593
Rps27rt	0.372035	2.48304e-08
Ppp1r15a	0.358018	0.00428479
Rps18	0.353513	1.29372e-21
Jun	0.352487	0.0106672
Elovl5	0.351185	0.000690284
Hspa5	0.334723	1.62302e-06
Ahsa1	0.332186	0.000636991
Zfp36	0.328057	0.0034317
Hsp90b1	0.308655	0.000114261
Bcl2	0.305332	1.19215e-05
Dynll1	0.302772	9.94388e-09
Bst2	0.296741	0.000251918
Socs1	0.296461	0.0203601
Sidt1	0.292537	0.000532628
Sfpq	0.287245	0.000131677
Ifi47	0.277425	3.57929e-08
St13	0.277333	0.0256604
Snx3	0.274717	0.000178535
Mbp	0.26725	0.00632809
H2-Q6	0.252389	2.12611e-10
Gm2000	0.251394	0.0077473
Tpst2	0.241398	0.0168205
Cd69	0.23888	0.0387323
Cct7	0.226487	0.000722113
Eno1	0.213593	0.0399882
Selenok	0.213238	0.0259143
Cct4	0.204443	0.0370055
Rnf138	0.198522	0.0182759
AW112010	0.189784	1.36726e-05
Hnrnpa0	0.185081	0.00455103
H2afz	0.158055	0.0263938
B2m	0.101291	0.00408914
Fxyd5	-0.112878	0.0418892
Ptma	-0.120073	0.0295487
mt-Co2	-0.124221	0.0140853
Arhgdib	-0.125901	7.85907e-05
Cd3e	-0.144551	2.24922e-07
Ms4a4b	-0.169442	0.0112159
Shisa5	-0.174966	4.38266e-09
Sh3bgrl3	-0.189781	0.000715013
mt-Cytb	-0.204745	8.48442e-09
Ucp2	-0.208458	2.00749e-05
mt-Co3	-0.21031	8.88712e-08
Malat1	-0.217674	1.05164e-08
Cd52	-0.227386	6.61112e-21
Cd3g	-0.228909	2.58482e-14
Lef1	-0.234295	1.81734e-09
Emp3	-0.248022	0.00187025
Cd2	-0.253105	0.00688035
Rbm3	-0.253873	1.20778e-08
Limd2	-0.265086	1.07747e-24
Ramp1	-0.321047	0.000121753
Tsc22d3	-0.356871	4.03484e-12
mt-Atp8	-0.36643	0.00961153
Fus	-0.384919	0.000212464
Zfp36l2	-0.455563	8.76726e-24
Selenop	-0.555523	0.00131035
Txnip	-0.575675	2.96454e-23
Hist1h1e	-0.661188	1.32463e-05
Lcn4	-0.687297	0.00127648
Cirbp	-0.802744	7.72548e-22
Ddit4	-0.895692	9.52938e-34

## Sheet: Table S7
Table S7: islet-infiltrating IGRP-specific CD8 cell DEGs (Remission vs Prediabetes), P_val <0.05
gene_name	avg_log2FC	p_val
Trav8n-2	7.31578	9.98594e-05
Cpb1	6.83495	0.000220309
1700029J03Rik	6.62831	0.00178418
Zg16	6.54393	0.001777
Ctrb1	6.42114	1.52553e-07
Cel	6.0688	0.00144863
Cela2a	5.909	3.24229e-07
Pnliprp1	5.6008	0.000264149
Gpm6b	5.52043	0.00069007
Cpa2	5.48314	0.00332957
Map3k14	5.37838	0.00457896
Grik4	5.33292	0.0117174
Klf4	5.29958	0.00819422
Trbv19	5.27961	0.000451642
Clps	5.23345	1.91997e-07
Pnlip	5.22813	1.47576e-05
Ctrl	5.07063	0.00023824
Cd9	4.9646	0.00457896
Reg1	4.93101	0.0229961
Try4	4.83393	1.13144e-06
Calcoco1	4.83213	0.00178418
Dse	4.82135	0.00457896
Esm1	4.78472	0.0301271
Try5	4.7287	0.00030737
Zhx2	4.68497	0.0301271
Selenop	4.64204	0.0117174
Gdpd5	4.56823	0.0301271
Kdm4d	4.53322	0.0117174
Cela3b	4.47823	0.000109162
Klk1	4.41689	0.0301271
Gp2	4.36413	0.0301271
Prickle2	4.34815	0.00457896
D17H6S53E	4.3316	0.0117174
Ccdc28a	4.28815	0.0117174
Pla2g1b	4.25283	0.00332957
Prss2	4.23945	2.31637e-06
Bmpr2	4.21923	0.0301271
Cd46	4.20134	0.0301271
Adamts6	4.16241	0.00819422
Sycn	4.16122	0.00110254
Mtmr3	4.15982	0.0016077
Zfp326	4.14515	0.027414
Rnase1	4.13073	0.000809795
Grk5	4.12754	0.0117174
Rundc3b	4.12675	0.0301271
Ell2	4.12587	0.0117174
Cep57l1	4.08926	0.0117174
Irx3	4.08473	0.0301271
Pip4k2b	4.06444	0.0117174
Frat1	4.04558	0.0301271
Gm50211	3.99709	0.0301271
Tacc2	3.98223	0.0117174
Tasp1	3.95736	0.0301271
Polh	3.94197	0.0301271
Tnfrsf26	3.91163	0.0301271
Ctrc	3.88934	0.000773243
Trav5-4	3.87582	0.0117174
Cpeb4	3.86531	0.0117174
Aco1	3.83068	0.0301271
Snx11	3.81592	0.0301271
Tep1	3.78314	0.0218996
Zbtb21	3.77988	0.0301271
Rpl10-ps3	3.76491	0.00819422
Fpgt	3.73842	0.0301271
Arl4d	3.71585	0.0301271
Nsun4	3.70969	0.00860181
Zfp397	3.70542	0.0301271
Bpnt1	3.69913	0.0301271
Zfp984	3.63734	0.0301271
2210010C04Rik	3.61577	3.51402e-06
Nt5e	3.60396	0.000586262
1700019D03Rik	3.59693	0.000824232
Cpa1	3.58459	0.00125023
Itgb8	3.56295	0.0301271
Nsg2	3.56255	0.000858865
Cela1	3.54982	1.78825e-05
Ins1	3.54953	0.00899713
Dis3l2	3.5142	0.00456598
Sdhaf1	3.50477	0.020899
Atp10a	3.50157	0.0262183
Ubqln2	3.47637	0.0255108
Rpl9-ps6	3.46958	0.00457896
Poglut2	3.44736	0.0301271
Fbxl19	3.43644	0.0301271
Dnmt3b	3.37718	0.0301271
Rnf111	3.36737	0.027414
Nadsyn1	3.35015	0.0301271
Tmem68	3.34074	0.020899
Amy1	3.33583	0.00171263
Epdr1	3.32627	0.0301271
Bckdhb	3.29186	0.0264476
Arnt	3.25928	0.00237269
Kif1bp	3.19687	0.00947174
Dvl3	3.19583	0.0301271
Ddx43	3.1848	0.0262183
Rhob	3.18027	0.000799412
Penk	3.12816	0.00218338
Hnrnph3	3.06638	0.00380899
Cd4	3.03884	0.00993546
Hcfc2	3.02034	0.0301271
Rgs10	3.01169	0.000965848
Abhd2	2.99258	0.0120474
Ndufaf2	2.98612	0.030498
Sun1	2.96633	0.00536146
Slc19a2	2.94675	0.0301271
Abcc5	2.93536	0.0301271
Polrmt	2.90575	0.020899
Nudt2	2.86678	0.0315902
Psmc3ip	2.84481	0.0229416
Raph1	2.79783	0.0117174
Pmaip1	2.73002	0.0132632
Larp1b	2.71999	0.0319123
Smad4	2.70279	0.000870009
Ctdspl2	2.68293	0.032689
Rnf43	2.67154	0.0229416
Ciao3	2.64069	0.0294384
Cyb5r3	2.63093	0.00178716
a	2.61379	0.0306955
Ndufaf1	2.60344	0.0272811
Opa3	2.57712	0.0350702
Zmym2	2.57708	0.0272811
Tbc1d5	2.55994	0.00555742
Eea1	2.52046	0.00113852
Cxxc5	2.49401	0.0240265
Jazf1	2.47332	0.0445948
Btaf1	2.46443	0.0369116
Taf5	2.45728	0.0344704
Elmsan1	2.45133	0.0246505
Sntb1	2.45128	0.0256766
Tlk1	2.41493	0.00486362
Zc3h18	2.40898	0.0355164
Zfp319	2.40093	0.0301271
Marcksl1	2.3967	0.0335446
Eif2ak1	2.37979	0.0273286
Morc2a	2.37427	0.0240265
Lrig1	2.36339	0.0251555
Hipk1	2.36043	0.011863
Gm5141	2.34828	0.0301271
Rps6ka5	2.34741	0.0484704
Nek7	2.32971	0.0107066
Gm49180	2.30531	0.00663444
Slc25a17	2.27332	0.0299495
Lncpint	2.25925	0.00451946
Tnfsf4	2.24215	0.0144341
Mga	2.24038	0.0314489
Hspa1a	2.22711	0.0132841
Ddx17	2.20859	0.0112479
Cpsf3	2.19823	0.0355164
Rabgap1	2.18828	0.0294666
Taf3	2.18268	0.0440942
Smarca2	2.17792	0.0232255
Tbc1d4	2.17581	0.00523618
Fut8	2.17363	0.0363007
Evl	2.16797	0.0107338
Rasgef1a	2.166	0.010924
Lclat1	2.14364	0.0299677
Ssbp2	2.13649	0.0251555
Snx17	2.13497	0.0032021
Krtcap3	2.09972	0.0363007
Plcxd2	2.09084	0.0243727
Malt1	2.0718	0.00523448
Xiap	2.06836	0.0168401
Neurl3	2.04799	0.0147958
Phf23	2.02465	0.0085586
Trp53inp1	2.00371	0.0452803
Retreg2	2.00327	0.0365675
Mettl2	1.98258	0.0344704
Tnfrsf9	1.98179	0.0113101
Med15	1.9743	0.0123329
Vgll4	1.95743	0.00689961
Jun	1.95737	1.39662e-05
Pdcd7	1.92532	0.0183288
Dgcr6	1.90441	0.0147958
Clk2	1.8884	0.0177214
Naa50	1.8832	0.0382762
Iqsec1	1.87509	0.0159741
Poldip3	1.86899	0.0258305
Galnt9	1.86861	0.0251555
Polr2g	1.86803	0.0247398
Ms4a6d	1.84512	0.028088
Aff4	1.82518	0.00722071
Aff3	1.8147	0.0427737
Gna13	1.80751	0.0110658
Wdr26	1.7987	0.0496461
Ddx3x	1.78344	0.0241871
Cdkn1b	1.75851	0.00502031
Arid4b	1.7338	0.0401551
Pvt1	1.69931	0.037783
Prkca	1.6236	0.0118319
Foxp4	1.62165	0.0481964
Ltn1	1.6209	0.0293889
Prkcq	1.6025	0.000224869
Il18r1	1.59812	0.0368818
Asap1	1.58642	0.00463401
Ubr5	1.57974	0.0332071
Tcf7	1.51896	0.00745885
Zfp36l1	1.51432	0.00277478
Esyt2	1.51084	0.0417786
Phactr2	1.50379	0.0335317
Chchd3	1.46385	0.0114736
Vps54	1.46131	0.0187526
Trabd	1.43648	0.0112257
Dnajc13	1.42234	0.0183288
Vamp2	1.42218	0.0392431
Arap2	1.39333	0.0127128
St6galnac3	1.39293	0.0339169
Klrk1	1.37126	0.0111979
Mrpl34	1.34827	0.0203351
Stat4	1.34134	0.00223358
Sdf4	1.32383	0.00629643
Dhdds	1.3214	0.0357586
Rnf19a	1.31146	0.0411576
Taok1	1.31101	0.0260312
Pnrc1	1.30949	0.00147663
Gtdc1	1.27973	0.0438107
Stat5b	1.20872	0.0154715
Csrnp1	1.19127	0.0245248
Nfkb1	1.15194	0.0200692
Gphn	1.13891	0.00188341
Grcc10	1.09563	0.0111579
Inpp4b	1.09152	0.000415366
Scg5	1.07414	0.0117081
Gpx4	1.07246	0.00189447
Dusp1	1.07115	0.010972
Tsc22d4	1.06481	0.0467318
Tnfrsf4	1.05901	0.0183288
Eml2	1.04841	0.0372017
Brd2	1.03131	0.0346964
Ptges3	1.0268	0.00513027
Themis	1.01911	0.0191563
Sf3b2	1.01685	0.00145124
Timp2	0.958001	0.0372017
Rabgap1l	0.948762	0.0295745
Ppp1r15a	0.939682	0.0464487
Mcl1	0.930534	0.00786346
Tnfaip3	0.917073	0.0121907
Ogdh	0.914194	0.0373912
Pfdn2	0.899132	0.0484229
Cmss1	0.868618	0.00544356
Cdk17	0.862351	0.0403243
Nrip1	0.856192	0.0385912
Bag6	0.848954	0.0485816
Ddx5	0.766096	0.0045785
Prrc2c	0.759945	0.0432298
Srsf5	0.745725	0.00918484
Pdcd4	0.744729	0.0172803
Tox	0.744313	0.0225304
Junb	0.737244	0.00213338
Gm42418	0.731347	0.00957633
Rhoh	0.707965	0.0233814
Malat1	0.703695	0.0205038
Shisa5	0.70028	0.0185189
2410006H16Rik	0.614427	0.0221833
Pabpc1	0.584365	0.0358929
Gas5	0.575404	0.0356718
Jund	0.559868	0.0248434
Mbnl1	0.558847	0.0137442
Rpl12	0.552126	0.00117575
mt-Cytb	0.51252	0.0358194
Hsp90ab1	0.474609	0.0129984
Ms4a4b	0.472496	0.00684323
Rps16	0.330104	0.0029339
Psmb8	-0.253782	0.0320057
Psme1	-0.289918	0.049476
Rpl39	-0.305025	0.0432546
Rpl38	-0.309378	0.0182088
Tmem160	-0.319234	0.0435829
Mapk1ip1l	-0.323823	0.042825
Rps26	-0.345189	0.0388683
Rac2	-0.353681	0.0488803
Vps36	-0.354619	0.0418365
AI662270	-0.370041	0.026315
Commd3	-0.38014	0.0346377
Actb	-0.385184	0.00631997
Rpl35	-0.388565	0.0263564
Rpl41	-0.401832	0.00183948
Mad2l1	-0.405744	0.0404069
Rpl27	-0.413758	0.0029339
Psme2	-0.419654	0.048234
Csnk1g2	-0.425087	0.0268636
Cox8a	-0.470194	0.00408781
Ppia	-0.477249	0.00860812
Rpl37	-0.483949	0.00266332
Xcl1	-0.485658	0.0240956
Rpl37a	-0.500181	0.000161464
Myl6	-0.508855	0.00285886
Lcp1	-0.510005	0.0189101
Calm1	-0.51872	0.0156369
Wdr61	-0.525359	0.0378406
Chchd2	-0.52548	0.0200223
Psmb2	-0.536718	0.020309
Wsb2	-0.541093	0.0183267
Pfn1	-0.542702	0.000702928
Sh3bgrl3	-0.542993	0.0233395
Zcchc17	-0.563618	0.0320725
Sumo2	-0.567677	0.00749819
Szrd1	-0.570452	0.0347994
Psmb10	-0.571981	0.0236507
Emp3	-0.588344	0.00341804
Stmn1	-0.598547	0.0186329
Dnajc7	-0.601479	0.0409424
Zgpat	-0.60217	0.0369855
Ppp4c	-0.606398	0.0393759
Rbm3	-0.607192	0.00312477
Atp5l	-0.613144	0.00817978
Coro1a	-0.621556	0.000229343
Tmsb4x	-0.62602	0.000265223
Cfl1	-0.627507	0.00103299
Sys1	-0.630647	0.0349779
Sirt7	-0.634392	0.0156983
Metap2	-0.636292	0.041374
Fbxo38	-0.643372	0.0460277
Ciapin1	-0.646473	0.0340078
Sec61b	-0.648777	0.0087867
Mrps16	-0.649612	0.0172126
Nkg7	-0.657348	0.0011456
Cyba	-0.663184	0.00444574
Psmb3	-0.674663	0.0468465
Lage3	-0.67884	0.0274436
Itpa	-0.684332	0.0499958
Aldoa	-0.685331	0.0125568
Atp5md	-0.689258	0.0104972
Rpl36al	-0.692657	0.0037933
Arpc4	-0.695458	0.0258912
Eif4enif1	-0.696456	0.0194593
Yrdc	-0.698855	0.042294
Tmem243	-0.712661	0.028775
Srrt	-0.715123	0.0205045
Bccip	-0.723442	0.042674
Ndufa12	-0.726068	0.0343178
Arsb	-0.733149	0.0210987
Gng2	-0.739618	0.0146
Cd7	-0.7433	0.0318635
Ldha	-0.748695	0.0106295
Cdc42se1	-0.750498	0.0313299
Arpc1b	-0.753372	0.000242607
Cd52	-0.756988	0.00166222
Prr13	-0.757271	0.0285094
Sri	-0.75799	0.0104716
Sub1	-0.759292	0.00417645
Thy1	-0.764339	0.0153537
Ndufv3	-0.770502	0.0066687
Ap2s1	-0.774004	0.0181016
Selenoh	-0.774422	0.0256965
Psmb4	-0.777725	0.0387908
Cebpz	-0.783088	0.0454895
Actg1	-0.788994	7.23012e-05
Cox7c	-0.791574	0.00197647
Spata5	-0.79345	0.025604
Cox7b	-0.797598	0.0356675
AW112010	-0.80095	0.00188245
Pgk1	-0.803342	0.019391
Psmc5	-0.816459	0.0374833
Rilpl2	-0.819274	0.0244326
Arf1	-0.828323	0.0107435
Slbp	-0.831812	0.0411558
Rbx1	-0.837196	0.0127362
Mbd2	-0.841173	0.00748796
Srp19	-0.846866	0.0209635
Eloc	-0.847909	0.0336282
Cox17	-0.848715	0.00158681
Cetn3	-0.856196	0.0483109
Idh3b	-0.863435	0.0258274
Tspo	-0.870357	0.0069088
Eef1e1	-0.881028	0.0322347
Cnn2	-0.881925	0.000235714
Rnf138	-0.883731	0.0456834
Selplg	-0.885104	0.0341688
Pafah1b1	-0.88634	0.0149993
Gzmb	-0.888148	0.00569391
Vps28	-0.890286	0.0494228
Acp1	-0.89101	0.0387625
Rbm8a	-0.892293	0.0477675
Mcm6	-0.897045	0.0495559
Cops9	-0.897195	0.0136597
Rsu1	-0.899992	0.00829388
Nip7	-0.901516	0.0429276
Pcbd2	-0.909496	0.0135712
Ccl5	-0.914785	0.00876007
Capzb	-0.918287	0.00124328
Cox5b	-0.918768	5.78479e-05
Glmp	-0.923335	0.0114652
Vasp	-0.925111	0.00164402
Psmc6	-0.925782	0.0275377
Prelid1	-0.92683	0.0428039
Lsp1	-0.929965	0.00641999
Uba52	-0.931852	0.00341365
Fam49b	-0.934267	0.00354332
Thoc1	-0.939411	0.0293492
Lman2	-0.947073	0.033904
Gimap4	-0.951687	0.00459974
Arhgap9	-0.957197	0.0443567
Egln1	-0.962753	0.0478897
Kdelr1	-0.965766	0.016263
U2af2	-0.972491	0.00850052
Plgrkt	-0.972505	0.0255982
Cox20	-0.981039	0.00538275
Mrps14	-0.981956	0.0300185
Cox16	-0.990112	0.0237084
1810037I17Rik	-0.991073	0.00317703
Bscl2	-0.991924	0.0316395
Hist1h1b	-0.993009	0.0419344
mt-Nd3	-0.995157	0.0244418
Def6	-0.995228	0.0216679
Atraid	-0.999429	0.0284873
Yipf5	-1.00044	0.0449736
Capn2	-1.00573	0.0249627
Apobec3	-1.01778	0.0178098
Tmem189	-1.01954	0.0155228
Ywhab	-1.02426	0.0194212
Bag1	-1.02497	0.0124954
Serpinb6a	-1.02764	0.0464395
Pop7	-1.02826	0.0356016
S100a10	-1.02885	0.000638537
Aamp	-1.04452	0.0313348
Nde1	-1.04649	0.032065
G3bp2	-1.05062	0.0371764
Ssbp1	-1.05121	0.0151509
Ube2m	-1.06568	0.00523154
Ube2d1	-1.06583	0.0374676
Nmt1	-1.07882	0.0237789
H2afx	-1.09079	0.0226572
Phkg2	-1.10049	0.0177831
Nt5c3b	-1.1029	0.0209949
Lypla2	-1.1065	0.0152612
Sptssa	-1.11199	0.0244075
Tap2	-1.12836	0.00464467
S100a11	-1.13266	0.0057314
Lgals9	-1.13591	0.0354473
S100a6	-1.14338	0.00550795
Capza2	-1.14715	0.0140998
Otulin	-1.15049	0.0418365
Isca1	-1.15367	0.0458834
Timm44	-1.16265	0.0362551
Armc1	-1.16319	0.0350057
Smarcd2	-1.18696	0.0358716
Ube2a	-1.18864	0.0159467
Lsm6	-1.19013	0.00855167
Pole4	-1.19939	0.00931296
Abracl	-1.20639	2.93946e-05
Eif3c	-1.2326	0.00340357
Gimap5	-1.23397	0.0114479
Ankrd44	-1.23755	0.0159236
Cdk13	-1.24143	0.0427264
Unc119	-1.24461	0.0193712
Surf4	-1.24755	0.0268258
Morrbid	-1.24999	0.0369855
Bms1	-1.25087	0.0167381
S100a13	-1.25479	0.00024643
Babam2	-1.25547	0.0328438
Tapbpl	-1.25888	0.0260832
Ehd4	-1.26933	0.0305135
Tpm3-rs7	-1.2879	0.02767
Rps6ka1	-1.28927	0.01394
Dusp5	-1.29442	0.00700293
Tuba1b	-1.29678	0.0443633
Uchl3	-1.3176	0.0145654
Timm23	-1.32233	0.0278224
Lgals1	-1.32309	0.000157125
Hmgn2	-1.32318	0.00390308
Sdhd	-1.32569	0.0413224
Fdx1	-1.33597	0.0249748
Yeats4	-1.33634	0.0471453
Rfc4	-1.33987	0.0487865
Dido1	-1.34344	0.0332964
Upf3b	-1.34776	0.00813441
Trappc6a	-1.35064	0.00453859
Ndufa3	-1.35601	0.000841419
Aurkaip1	-1.35916	0.00138448
Sec11a	-1.36533	0.00753252
Nop56	-1.37006	0.00680614
Atox1	-1.37155	0.000262885
Dapk3	-1.37438	0.0452871
Ndufa1	-1.38397	0.000710399
Anxa6	-1.38733	0.00326575
Rab21	-1.39413	0.00819869
Nap1l1	-1.40081	0.00184827
Pts	-1.40559	0.0239288
Tfg	-1.40762	0.033057
Mrpl36	-1.41536	0.0138958
Ramac	-1.421	0.00426635
Mmadhc	-1.42127	0.0189368
Ncaph2	-1.42786	0.024302
Znhit1	-1.43305	0.0116501
Vim	-1.43433	0.000255172
Ube2c	-1.43719	0.0306473
Adap1	-1.43741	0.0135463
Iqgap2	-1.43798	0.0394132
Tuba1c	-1.44001	0.0158846
Sugt1	-1.46469	0.00533889
Cse1l	-1.4658	0.0480366
Coro1b	-1.46707	0.0116725
Spc24	-1.46912	0.037783
Mcrs1	-1.47347	0.0460127
Lypla1	-1.4774	0.0182976
Nudt4	-1.48083	0.0284873
Prpf18	-1.48538	0.0169133
Lockd	-1.48916	0.0230578
Pycard	-1.5046	0.00115931
Zyx	-1.50822	0.00128748
Ccl4	-1.5229	0.00951772
Phgdh	-1.52784	0.0189445
Arhgap1	-1.53701	0.0440809
S100a4	-1.53912	0.0341197
Imp4	-1.54933	0.0194974
Utp3	-1.55286	0.0210541
Akt2	-1.55383	0.0381037
Naa20	-1.55584	0.00304663
Pigt	-1.55956	0.0308297
Ncapd2	-1.56156	0.0410053
Tmx1	-1.56404	0.0487865
Igbp1	-1.58229	0.0412431
Wwp1	-1.5908	0.0233515
Mrpl28	-1.59541	0.0116221
Ctnnbip1	-1.59617	0.0292738
Zbp1	-1.61497	0.0249748
Gm7030	-1.62103	0.00281714
Nup62	-1.6249	0.0285215
Xaf1	-1.63003	0.00778631
Ndufs1	-1.63309	0.0340029
Phax	-1.63935	0.0093121
Paics	-1.64579	0.00415519
Erap1	-1.64763	0.0206376
Nubp2	-1.64993	0.024302
Tdp1	-1.65029	0.0350761
Uhrf1	-1.65779	0.042825
Lrrc58	-1.66011	0.0362551
Man2b1	-1.67396	0.0340258
Chp1	-1.69452	0.0317428
Lbr	-1.69727	0.00193122
Ppdpf	-1.71709	0.0119981
Dlgap5	-1.72386	0.031361
Tor2a	-1.72824	0.013493
Arl3	-1.73724	0.0491244
Ripk3	-1.75135	0.0241513
Metrn	-1.76108	0.0187863
Hspb11	-1.76186	0.0483639
Prr14	-1.7664	0.0380294
Cmtm7	-1.7757	0.0075906
Pttg1	-1.78798	0.00721598
Ndc1	-1.79748	0.0445467
Crip1	-1.80562	5.62935e-07
Lgals3	-1.80577	0.00515708
Msl3	-1.81776	0.031361
Lrrc59	-1.81965	0.0288773
Srebf2	-1.8203	0.0496457
B3gat3	-1.83246	0.0196513
Nek2	-1.86601	0.0491244
Havcr2	-1.87067	0.0284873
Srsf4	-1.88968	0.00874547
Ccr2	-1.92812	0.0491244
Dstn	-1.92951	0.0350761
Bst2	-1.93892	0.00769171
Cks1b	-1.93972	0.0392608
Srm	-1.95377	0.042825
Gsto1	-1.97841	0.0148087
Trappc1	-1.98969	0.00932155
Ankrd54	-1.99411	0.0225748
Atp5k	-2.0085	7.59638e-06
Ehmt1	-2.01167	0.0423642
Cyp51	-2.01551	0.0362551
Rfc2	-2.03092	0.00725246
Gmnn	-2.03342	0.042035
Wrap73	-2.03835	0.0404038
Hmbs	-2.05728	0.0119919
Smyd5	-2.06818	0.0445467
Mecr	-2.08097	0.0491244
Cmc2	-2.08217	0.0166873
Ppat	-2.08639	0.0317337
Gm29243	-2.0957	0.0210884
Akap8	-2.11	0.0488211
Tmem120a	-2.11975	0.0350761
Phf11c	-2.1237	0.0284873
Zfp142	-2.13714	0.0445467
Gmeb1	-2.13753	0.0286682
Hist1h1d	-2.14415	0.00813274
Rnaseh2b	-2.14673	0.0164005
Ppp1r10	-2.1833	0.0317337
Bin3	-2.2096	0.0288773
Cdkn3	-2.21522	0.0392374
Cd2bp2	-2.21664	0.0325406
Ppp2r3c	-2.21768	0.00916522
Hsd11b1	-2.21962	0.0123329
Phf11b	-2.229	0.0139039
Entpd1	-2.23955	0.00188169
Krit1	-2.24801	0.00770587
Cdc25a	-2.25742	0.0445467
Ypel5	-2.26604	0.0118999
Nosip	-2.27637	0.0113348
Rcsd1	-2.27857	0.0139419
Sdf2l1	-2.28481	0.01336
Myo9b	-2.30019	0.0423642
Chmp6	-2.30123	0.0404038
Ociad2	-2.30134	0.0475337
Pdcl	-2.30776	0.0445467
Lgals3bp	-2.33056	0.00564258
Anln	-2.35026	0.0445467
Scap	-2.35065	0.0189308
Diaph1	-2.37006	0.0157975
Gsr	-2.38404	0.00301172
Plcl2	-2.39698	0.0159287
Ube2t	-2.40464	0.0348535
Gna15	-2.43261	0.0144341
Dvl2	-2.46029	0.0459865
Pdss1	-2.48293	0.0290573
Pigyl	-2.50781	0.0230657
Gbp2	-2.5379	0.0178903
4930522L14Rik	-2.56173	0.00949391
Anxa4	-2.56517	0.0225748
Hsd17b7	-2.59697	0.0445467
Ttc32	-2.60359	0.0430191
Nod1	-2.60583	0.0444819
Pigu	-2.60923	0.0415971
Uxs1	-2.61129	0.0445467
Myc	-2.65901	0.0331464
Timm8a1	-2.66222	0.0095095
Clp1	-2.68694	0.0475337
Ankrd29	-2.70399	0.0290573
Mrps30	-2.70535	0.0430191
Nfatc2	-2.72484	0.0210884
Carhsp1	-2.72856	0.0459865
Utp14a	-2.73509	0.00166525
Mief1	-2.7393	0.0290573
Fam3a	-2.74123	0.0290573
Pik3r5	-2.77227	0.0290573
Tyw5	-2.7733	0.0189308
Taf9b	-2.7831	0.0445467
Ate1	-2.7982	0.0190189
Brf2	-2.79844	0.0445467
Fam3c	-2.80389	0.0491244
Zfpl1	-2.80771	0.0290573
1700097N02Rik	-2.81919	0.0290573
Gt(ROSA)26Sor	-2.82381	0.0290573
Chpf	-2.82413	0.0290573
Gtse1	-2.83247	0.0189308
Bard1	-2.8351	0.0459865
Ildr1	-2.84437	0.0445467
Mtmr9	-2.84974	0.0445467
Mavs	-2.85132	0.0445467
Spg7	-2.86429	0.0286682
Car5b	-2.86569	0.0445467
Kif5c	-2.86699	0.0290573
Ugdh	-2.92059	0.0125532
Meis3	-2.9323	0.0445467
Usp24	-2.937	0.0210012
Alkbh7	-2.94618	0.0445467
Eif2b4	-2.96198	0.0095095
Spsb3	-2.99564	0.0290573
Khk	-3.00799	0.0445467
Kif16b	-3.02368	0.0445467
Fam110a	-3.03464	0.0445467
Zxdc	-3.04477	0.0171292
Ccdc58	-3.06474	0.0444819
Ggct	-3.06619	0.0445467
Fastkd2	-3.11069	0.0445467
Gm11127	-3.11231	0.0445467
Neil1	-3.14807	0.0445467
Pnpt1	-3.16681	0.0444819
Pgam5	-3.17482	0.00796173
Kat2a	-3.19978	0.0445467
Il12rb1	-3.24083	0.0290573
Diablo	-3.25133	0.0445467
Ccdc86	-3.25797	0.0445467
Gpn1	-3.30789	0.0445467
Rad9a	-3.32104	0.0445467
Gm11290	-3.33103	0.0290573
Ankrd16	-3.33447	0.0290573
Usp53	-3.36235	0.0445467
Etfbkmt	-3.36543	0.0290573
Ttc13	-3.41062	0.0290573
Hist1h2ak	-3.41227	0.0290573
Tk2	-3.42925	0.0290573
Gm36738	-3.4411	0.0445467
Taf5l	-3.44875	0.0277047
Ccne2	-3.45786	0.0445467
Isg15	-3.51429	0.00884673
Ms4a4c	-3.5546	0.0290573
5730480H06Rik	-3.56695	0.0445467
Mtg1	-3.58089	0.0445467
Decr1	-3.61111	0.00512953
Trbj2-7	-3.64147	0.0445467
Ctso	-3.75226	0.0189308
Rnaset2b	-3.83066	0.0123002
Borcs5	-3.87827	0.0189308
Fam53c	-4.02266	0.0445467
B230307C23Rik	-4.19104	0.0123002
Trav3-3	-4.43239	0.00796173
Trbv16	-4.59354	1.7937e-05
Cbx5	-4.59374	0.000833105
Trav6n-6	-5.61612	0.000197768

## Sheet: Table S8
Table S8: Islet beta cell DEGs (Remission vs Prediabetes), P_val <0.05
gene_name	avg_log2FC	p_val
Bcat1	3.90925	1.68e-17
Aldh1a3	3.90857	0.00076663
Pate14	2.99329	0.00134535
Tmem179	2.8068	2.79e-12
Spp1	2.76317	2.24e-19
Stk17b	2.73754	0.00127885
Sparcl1	2.7144	3.7e-18
Coro1a	2.59701	0.00023791
Igsf10	2.59009	0.0238074
Kcnk10	2.38762	0.00217291
Iqcn	2.26081	0.00134535
Fut1	2.25769	1.22e-05
1700084E18Rik	2.25567	0.000814197
Serpina7	2.23611	4.79e-06
Slamf6	2.22996	0.00172762
Gm10419	2.18091	2.16e-05
Srsf12	2.12813	0.00331173
Myof	2.1198	0.000359613
Fbln5	2.11378	0.00612545
Wbscr25	2.09368	0.00365186
A830092H15Rik	2.08723	0.0013334
Ak9	2.04837	0.0238074
4930539E08Rik	2.0304	0.003753
Pcdha11.1	2.03006	0.0313145
3632454L22Rik	2.01729	0.00013995
Vim	2.00895	0.0321471
Zcchc12	1.99709	6.54e-07
Angptl8	1.9848	0.00129841
Il21r	1.98359	0.00369491
Ankrd60	1.97912	0.0132298
Gm15943	1.97797	0.0312744
Gm49774	1.92763	0.00741358
Tnfrsf11b	1.92427	0.00585353
Asb11	1.90891	0.00120862
Tspan1	1.90251	0.00628306
Car8	1.89837	3.64e-22
Cd55	1.88736	0.0110906
Gm38134	1.87949	0.0238074
Gm26740	1.87694	0.0151967
E130208F15Rik	1.84147	0.0495999
Tcf24	1.82375	1.52e-11
Smarcd3	1.81735	0.000499951
Pcp4l1	1.80031	0.028265
Kazald1	1.79885	0.00143495
Gm19705	1.79591	0.00631551
Rasal3	1.78903	0.00230223
Cdkn2a	1.78693	9.54e-07
Nupr1	1.78618	1.64e-28
Kdelr3	1.74193	1.33e-12
Vwc2	1.74191	0.0132298
1700064M15Rik	1.7415	0.0033536
Gm17546	1.73821	0.0315246
Gm34225	1.73788	4.75e-08
Il2rg	1.7183	0.00636329
Fancg	1.71556	0.0241579
Cenpo	1.69916	0.00637499
Gm28592	1.6986	0.00985343
Tnfrsf11a	1.69715	1.22e-06
Vav1	1.68987	0.00741357
Sell	1.68462	0.00322833
Arf4os	1.67933	0.0102195
Nlgn1	1.67425	1.54e-14
Cnn2	1.67367	1.62e-05
Gm34237	1.67033	0.00741358
Cldn11	1.66682	0.00810294
Spry1	1.664	0.0132298
Cd69	1.65867	0.0158321
Arhgdib	1.65256	0.0243346
Fhl4	1.65071	0.0238074
Derl3	1.64635	9.33e-23
Zfp661	1.63784	0.00388193
Vsig8	1.63745	0.000812831
Gm47359	1.62035	0.0238074
Pcdha12	1.59865	0.0464267
Ccl28	1.58631	0.00193146
Lrp1b	1.58616	0.0011709
Sftpb	1.58202	0.0110863
Gm39460	1.57595	0.0238074
Rasgrp2	1.57539	0.0120454
Gimap3	1.56998	0.0165079
Cenpk	1.56769	0.000848285
Gm13052	1.56563	0.00038701
Prkcq	1.56225	0.00512945
4930599N23Rik	1.55887	0.0240823
Cyp39a1	1.55449	1.79e-05
Cdc42ep3	1.55064	0.0100278
Dennd1c	1.54141	0.0063055
U90926	1.52679	0.0396834
Ryr2	1.52551	0.0041797
Evi2a	1.52316	0.0132298
Gm12592	1.51447	0.0179265
Brinp1	1.51008	0.0238074
Lrrc39	1.50957	0.0179265
Cped1	1.50927	1.51e-05
Gna14	1.5071	0.0419401
C78859	1.4863	0.0457448
Reck	1.46572	0.00335747
Ptpn22	1.46025	0.0225044
Sbk1	1.4599	0.000620024
Dapl1	1.45957	2.52e-20
Foxp2	1.45577	1.2e-12
Phgdh	1.4488	1.96e-12
Gm19437	1.44163	0.0312744
Barx2	1.44014	0.0277824
Wwc1	1.43443	1.36e-07
Samd5	1.42879	0.00145148
9230116L04Rik	1.4191	0.0309023
Gm42517	1.41301	0.00992162
Ngf	1.41152	0.0187521
Cd19	1.40488	0.0170642
Gm17399	1.40137	0.00383746
Laptm5	1.39592	0.0140537
A730046J19Rik	1.39408	0.00590679
Ache	1.39319	0.00105915
Slfn2	1.3854	0.0457524
Arhgap27os2	1.37981	0.0498826
Itk	1.36941	0.000927493
Gm14019	1.36902	0.0238074
Gypc	1.36278	0.0457437
Gzmk	1.34679	0.00655014
Cst7	1.34565	0.0459467
Nthl1	1.34447	0.00960015
Rerg	1.33515	3.93e-05
Rgs20	1.33485	0.00566385
Pappa2	1.32393	1.25e-07
4921507P07Rik	1.31669	0.0284399
Gc	1.31527	2.98e-21
Lat	1.31027	5.14e-05
Rasd2	1.30952	0.0213006
Ptpn7	1.3005	0.0102614
4930524O07Rik	1.297	0.000380035
Gm36169	1.29373	0.0473956
Insl6	1.29054	0.0012671
Vav3	1.2809	0.00225165
Gm47015	1.27967	0.0132298
Mapk4	1.2783	2.39e-08
E030037K01Rik	1.27301	0.0132298
Gm45552	1.26407	0.00369715
Wnt5b	1.26243	0.00399839
Gm31373	1.25573	0.000446542
Fam129a	1.25345	0.0100528
B230216N24Rik	1.25174	0.0033832
Necab2	1.24527	8.96e-13
Bin2	1.24395	0.0258159
Spon2	1.23865	0.000165399
5430403G16Rik	1.23488	0.00814963
Metrnl	1.22276	0.00023713
Kcna2	1.21996	0.00494115
Gm14261	1.21732	0.00874956
Acrbp	1.21505	0.0317565
Gm14546	1.2141	0.0098217
C730034F03Rik	1.20889	0.0486052
Adm2	1.20859	0.000753171
B930036N10Rik	1.19798	0.0313145
Gm26787	1.19639	0.00665939
K230015D01Rik	1.18681	0.0238074
Cd3d	1.1865	0.00019673
Ece2	1.18432	6.24e-09
Gm49864	1.17174	0.00537305
Ndufs2	1.17104	9.4e-46
AW011738	1.16661	1.63e-05
Ctla4	1.16383	0.018876
Terb1	1.1605	0.0294124
Traf1	1.15557	0.000100721
Gm3924	1.15138	0.00456957
Kcnf1	1.15081	0.0015892
Adamts17	1.14712	0.000347998
Slfn1	1.14595	0.0063055
Msn	1.14372	0.00157057
P3h2	1.1435	1.56e-06
Iqck	1.14326	0.0159034
Gm43774	1.13935	0.0316503
Ccdc85a	1.1376	0.000305144
Gm31834	1.13117	0.0315246
Dnaic2	1.12993	0.0189361
Cald1	1.12986	1.45e-13
C130013H08Rik	1.12832	0.00427415
Shisal1	1.12742	0.00933314
Rtn1	1.12626	4.07e-06
Oxtr	1.12594	0.000309407
4930525G20Rik	1.12368	0.0340487
Prss16	1.12286	0.000382114
Pycr1	1.12138	2.3e-14
Smoc1	1.11833	7.4e-08
Gm41541	1.11242	0.00508468
Slc6a9	1.10694	0.0289669
Osgin1	1.09915	0.00456481
Mt3	1.09607	7.23e-15
Fam81a	1.09343	0.000700887
Gm28535	1.09076	0.021187
Plpp1	1.08973	0.0312612
Pigr	1.08967	4.4e-08
Klf15	1.08698	0.00300003
4933432K03Rik	1.08502	0.000594301
Gas7	1.08415	0.0308898
Klhl31	1.08354	0.0180637
Crb1	1.08077	0.0016373
Sap25	1.07646	0.0112168
Gfra1	1.07588	0.0320684
Mb21d2	1.07508	0.0120384
Gm31518	1.07453	0.00239249
Itih1	1.07342	1.31e-05
Cdk18	1.06852	7.84e-05
Zfp36l1	1.06013	0.00572771
Cox6a2	1.05559	9.04e-05
Rapgef5	1.05421	0.000125979
Sgcd	1.05394	8.5e-16
Dpp6	1.05315	3.16e-06
Wasf1	1.05084	0.00556563
Shox2	1.0499	0.00134301
Cd24a	1.04988	1.71e-08
Gm27000	1.04823	0.00905146
Mss51	1.04736	0.0473956
Gm13166	1.04467	0.0261519
Slc35d2	1.0408	0.0189427
Fastkd3	1.04047	0.00573026
Tnfrsf21	1.03868	0.00577778
Slc35f6	1.03598	0.0489297
Mfsd4b4	1.03348	0.020735
Hoxb2	1.03287	0.0315246
Tbc1d10c	1.03189	0.0142825
Rdh16f2	1.0315	0.0428636
Rbbp9	1.02749	0.00247505
Pcdhac2	1.02727	0.00763925
Slc17a9	1.02698	2.15e-08
Arhgef3	1.02629	0.00752194
2500004C02Rik	1.02623	0.0218768
1110019D14Rik	1.02562	4.46e-05
Slc22a2	1.02491	0.0478161
Rasl10b	1.02488	0.0121601
Cd247	1.01691	0.00888444
Abcb6	1.01416	0.0125418
Ltb	1.01402	1.18e-05
Gsto2	1.00963	0.0034805
Pde4d	1.00768	1.71e-17
Shroom1	1.00483	0.0164692
Gabra4	0.999176	0.0014931
Gins3	0.996574	0.0046383
Izumo1r	0.995446	0.00135923
Aldh1l2	0.994915	4.57e-07
2310068J16Rik	0.993107	0.00131473
Gm5087	0.98976	0.00316169
Gm42670	0.984773	0.0137911
Ifi27l2a	0.981677	0.0240208
Trp53cor1	0.979755	0.00579325
Slc35e3	0.978601	0.0143108
Snhg18	0.97813	1.05e-10
Gm10320	0.976084	0.000184604
Slc22a15	0.973286	2.47e-05
Gpt	0.968435	0.00580796
Itgb2	0.963123	0.048372
Ppp1r3b	0.962411	0.015005
Cgref1	0.961334	2.79e-07
Aldh3b1	0.960841	0.0140978
Gm14326	0.9544	0.00185954
Synpr	0.951536	2.4e-08
Lmln	0.945252	0.0133303
Ptprc	0.944499	0.000297727
Kyat1	0.944443	0.00540755
Cytip	0.943673	0.0329264
Angptl7	0.943411	2.87e-10
2810442N19Rik	0.941525	0.0403389
Arrdc4	0.939743	0.000714455
Rac2	0.939064	0.0109352
Mettl6	0.937392	2.08e-05
Mirt1	0.935822	0.0315246
Gm9803	0.935811	0.00711543
Slc35f4	0.928196	0.00118659
Dner	0.927811	0.00249812
Etv1	0.926231	1.72e-10
Frk	0.923629	3.67e-07
Thbd	0.916412	0.0418336
Dmtf1	0.915943	0.000799578
1700112J16Rik	0.915886	0.0367604
Nap1l3	0.915564	0.00196137
Msantd3	0.912574	0.000430206
Frem2	0.912104	0.0411153
Golm1	0.909105	0.000101606
Grwd1	0.908391	0.00705972
Col28a1	0.906584	0.0180722
Cdkn2b	0.90614	0.000150207
Engase	0.898955	0.0376815
Mta2	0.896298	4.37e-05
Glipr2	0.893775	0.000747291
Slc41a3	0.891638	6.12e-07
Plat	0.888431	0.033874
Chd5	0.885086	0.00759111
Aass	0.881365	0.000259125
Parm1	0.880366	0.0027148
Nol10	0.879548	0.0362388
Gm39157	0.879507	0.0367493
Nceh1	0.877302	1.09e-09
Kl	0.874608	0.00283933
Prkd2	0.871531	0.00821411
Rab11fip5	0.870625	0.0261845
Ctf1	0.870428	8.96e-05
Lsp1	0.86996	0.0086256
Gm4117	0.867417	0.0152454
Wdpcp	0.85985	0.000520777
Etv5	0.857782	2.7e-05
Lcp1	0.853565	0.0409034
Gria2	0.853042	1.21e-08
Ehf	0.851182	2.11e-08
Wdr38	0.849151	0.0255682
Gramd1c	0.848683	0.00311347
4930405A21Rik	0.844861	0.00707291
Fkbp11	0.838491	2.87e-21
Mob3b	0.834158	0.00834978
Exog	0.83366	0.0277248
Thbs3	0.825245	0.00496387
Cpne4	0.821231	0.00499605
Qpctl	0.82083	0.00676392
Hsbp1l1	0.820197	0.00694615
Aox1	0.820128	0.0306511
Gnat2	0.818419	6.56e-06
Mthfd1l	0.818174	0.000850315
Map7d2	0.816923	1.1e-05
Gm11423	0.816283	0.00420815
Rab6b	0.81526	0.0290555
Tpd52l1	0.810699	4.78e-08
Trbc2	0.809048	0.0242053
Gm10734	0.808975	0.0229041
Bhlha15	0.805725	1.5e-05
Srrm4	0.803233	5.44e-06
Clip4	0.793489	0.000937712
Bag2	0.792593	4.4e-08
Nbl1	0.792579	3.37e-07
Ttll3	0.789104	0.0113262
Paip2b	0.787909	2.27e-06
Cmtm7	0.78737	0.000586707
Me3	0.782281	0.00989264
Tafa1	0.779978	0.00331364
3222401L13Rik	0.778759	0.000149107
Gm14097	0.777072	0.000272326
Saal1	0.776177	0.0210735
Abcb9	0.775327	0.000305655
Zfp251	0.773125	0.00796443
Otud7a	0.772083	4.74e-06
Ikzf1	0.771555	0.0121444
Mkx	0.770947	0.00105613
Prom1	0.770661	0.000148362
Polr3f	0.770207	0.000714455
Pdyn	0.767097	9.12e-08
Celsr2	0.765417	0.0102508
Serp2	0.764907	0.000464314
Slc16a8	0.76431	0.0113666
Ets1	0.763262	0.0436679
D030028A08Rik	0.758106	0.0355759
Barhl1	0.757713	0.0183003
Fyn	0.757356	0.000796101
Tmprss2	0.756558	0.0243195
Gucy2c	0.756423	0.000683374
Gm2115	0.756096	1.36e-05
Gimap7	0.7542	0.0421326
Susd4	0.75372	0.0374587
Hapln4	0.752208	1.16e-09
Fbxo4	0.749653	0.000355131
Fam122b	0.745614	0.00651312
Pm20d2	0.745223	0.0191143
Ctps	0.74511	0.00683443
2025-09-08	0.742367	0.00557726
Gm15706	0.741451	4.3e-12
1700110K17Rik	0.741186	0.00271002
Kcnh5	0.735241	0.00669877
Limch1	0.733763	4.9e-10
Ell2	0.732719	6.14e-06
Gm41177	0.729883	0.00887859
Snap91	0.729767	0.000276446
Smco4	0.729727	3.67e-05
Pcp4	0.729642	0.00382974
Capg	0.728517	0.0236307
Zmynd12	0.727755	0.0361148
Golga7b	0.725278	0.0176534
Eef2k	0.724656	0.00752957
Gpt2	0.724157	0.0377574
Syt3	0.724006	0.00554605
Rhou	0.723931	0.000274518
Galnt7	0.719121	0.00236133
Dixdc1	0.711746	9.31e-05
Phlda1	0.710018	0.00238508
Fam161a	0.709095	0.0247013
Ptdss1	0.706111	0.00703884
Hapln1	0.705859	1.1e-05
Arl16	0.704607	0.00142291
Vopp1	0.704525	0.00352411
Cd52	0.704157	0.0148404
Sgip1	0.703258	0.00681506
Ush2a	0.70152	3.36e-10
Pigc	0.698831	0.031674
Platr25	0.696098	0.0142013
Tmem38a	0.695148	2.16e-06
Cd3e	0.694551	0.0054159
Krtap17-1	0.694296	0.0248309
Ldha	0.692138	0.010138
Chac1	0.691474	4.85e-07
Def6	0.690629	0.0227815
Lpar1	0.689554	0.00521902
B4galt2	0.687649	0.0292436
Gm12976	0.683561	0.000653536
Rhoj	0.681351	0.0017779
Nucb2	0.68127	1.31e-16
Tmem104	0.680724	0.00601969
Gm15651	0.680713	0.00414355
Rapgefl1	0.676729	0.0422464
Cep57l1	0.675118	0.010486
Fkrp	0.672937	0.00806207
Sec11c	0.67179	6.86e-27
Cluap1	0.670957	0.0126854
Copz2	0.67086	4.32e-11
Pemt	0.67032	0.00110171
Zbtb6	0.670033	0.0254032
Sh3bp5l	0.668771	0.00034074
Ap1s3	0.668532	0.0148341
Porcn	0.667464	0.0117808
Gjc2	0.667238	0.00134841
Gm5105	0.665152	0.0026918
Cds1	0.66427	0.0146237
Gm30074	0.662289	0.0298639
Stat4	0.661559	0.0179701
Rras2	0.661124	0.00114924
Gm5294	0.657995	0.00247699
Ttr	0.657617	1.45e-22
Celf6	0.656043	0.00812109
Tmem191c	0.653008	0.0184912
4732414G09Rik	0.650495	0.00454868
Rasgrf2	0.650022	2.98e-12
BC024978	0.648646	0.0169128
Crlf2	0.64773	0.00561029
Glrb	0.647275	2.05e-05
1010001B22Rik	0.645271	0.0223474
Maml1	0.642215	0.0207633
Slc2a6	0.641317	0.00339755
Tprn	0.640736	0.0422829
Pecam1	0.638561	4.9e-05
5330434G04Rik	0.637042	6.95e-06
Slc17a5	0.63531	0.0146269
Zmym6	0.634091	0.0453018
Gm32926	0.630289	0.0190728
Chrna1os	0.628067	0.00183725
Ccdc9b	0.627707	0.0224017
Rnf215	0.627225	0.000343749
Rgs9	0.625124	1.07e-05
Cldn3	0.624166	1.77e-08
Chst11	0.622925	6.6e-07
Gpr173	0.622859	0.0040393
Tiam1	0.620363	0.0146372
Plod1	0.619878	0.000341074
Cep68	0.619531	0.020571
Sec16b	0.617952	0.000161835
Rbp1	0.614619	0.0410036
Trib3	0.613697	0.00192337
Slc44a2	0.613491	0.00414887
Rrm2	0.613313	0.034092
S100z	0.613192	0.00401844
Cbr4	0.612743	0.00537345
2310040G24Rik	0.611744	0.0100429
Qsox1	0.611659	1.96e-05
Socs3	0.611344	1.29e-05
Gm19461	0.611263	0.0218063
Gys1	0.611152	0.0332369
Pus7	0.610716	0.0137197
Cnp	0.610156	0.00568205
Zkscan17	0.60474	0.0312945
Akr1e1	0.604619	0.0342654
Crebl2	0.601855	0.00903211
4732471J01Rik	0.601671	0.0456553
Def8	0.600832	0.0232755
Tgfa	0.600236	0.0113621
Oprm1	0.600031	0.022311
Gm14858	0.598895	0.0145693
Zc3h12a	0.597893	0.0131109
Blzf1	0.597341	0.0211275
Catspere2	0.596989	0.0112443
Fam168b	0.595214	0.00128904
Srp54a	0.594862	0.0436733
Tek	0.594648	0.00273079
A230072C01Rik	0.590747	0.0366105
Sel1l3	0.588559	0.00575886
Galnt17	0.588359	0.00390828
Ccdc189	0.588048	0.0450018
Mogs	0.585159	0.000160181
Rab39b	0.584979	4.13e-05
Nefm	0.584188	0.0271957
Ntrk2	0.583189	2.14e-08
Gm31992	0.582035	0.00702773
Cog2	0.579808	0.00712065
Mitf	0.578302	0.0201603
Sh3bp5	0.576394	0.034594
Dyrk1b	0.575874	0.0153482
Gm5860	0.575561	6.87e-05
Cd44	0.573296	7.39e-06
Glb1	0.57315	0.00154924
Nphp3	0.57286	0.025337
Tnfrsf23	0.571688	0.00579501
Plekhm2	0.571313	0.0433047
Wars2	0.570868	0.0455094
Nop16	0.570346	0.00189584
Il1r2	0.569779	0.0487034
Lrrc75a	0.569183	0.035006
Scfd2	0.568972	4.27e-07
Myo1e	0.567371	0.00119546
Maea	0.567208	0.00087103
Ppfia3	0.566476	0.0242887
Kif3c	0.564833	0.0480037
Large1	0.563336	0.000628545
Eif4ebp1	0.559991	2.81e-05
Abhd13	0.55823	0.00703914
Akain1	0.55712	0.00270944
Myt1	0.556379	0.0229347
Fabp3	0.556137	0.00501768
Pdrg1	0.555327	2.17e-07
Plpp5	0.555324	2.79e-09
Gm47882	0.554989	0.0421452
Slc46a1	0.554731	0.0206748
Cadm1	0.550765	0.0304426
Mob1b	0.549709	0.00500464
Trim9	0.548839	0.0332079
Serpini1	0.547332	1.73e-07
Fam89a	0.547025	0.0296407
Rdm1	0.546694	0.00250757
Fuom	0.545054	3.13e-08
Pgghg	0.544897	0.0406037
Nexmif	0.544793	0.00135833
Cc2d2b	0.544514	0.0147594
9330160F10Rik	0.542764	0.031398
Rap1gapos	0.539559	0.0215856
Ssr4	0.53929	2.47e-24
H13	0.537602	7.77e-14
Mfhas1	0.537292	0.0080753
Nek9	0.537024	0.00283361
Lmo1	0.535471	0.0329175
Tacc2	0.533786	5.23e-06
Zfp651	0.533607	0.00967171
Tmem130	0.532874	0.000511972
9930104L06Rik	0.529847	0.023134
Fcsk	0.529806	0.0112849
Gcdh	0.529231	8.36e-05
Tmem241	0.528793	0.0357807
Pigv	0.527515	0.0113162
Mpz	0.5268	0.0128843
Itga6	0.525996	0.0196238
Usp6nl	0.523786	0.0330997
Atg13	0.522643	0.00123232
Cipc	0.522626	0.0029158
Coq4	0.52106	0.0408484
Fpgt	0.520459	0.0150377
Hsph1	0.519328	4.44e-07
Aldh18a1	0.519024	0.00245572
2700046G09Rik	0.516099	0.0268074
Lmo4	0.513956	0.0196452
Trmu	0.512614	0.00581239
Ikzf5	0.512111	0.0170959
Thy1	0.510589	0.00651453
Moap1	0.510191	0.00860012
Dync1li2	0.508977	0.0265446
Abhd3	0.508781	0.0440219
Gm45051	0.508357	0.00908944
Cabcoco1	0.507519	0.00572952
Gm11683	0.507075	0.00435634
Zdhhc23	0.50706	0.0114877
Synj2	0.506858	0.0187167
Eef1akmt3	0.506644	0.00685707
B4galt1	0.506111	0.00529233
Mmachc	0.506067	0.00224146
Setd7	0.506049	0.0222564
Loxl2	0.50551	0.0442783
Uba5	0.505181	1.34e-09
Gm20275	0.503553	0.0186827
Ovol2	0.503441	0.000201263
Gm281	0.503129	0.0493192
Gcc1	0.50227	0.00530331
Rnaseh1	0.500291	0.00728755
Zfp592	0.497326	0.00689166
Tm9sf4	0.49686	0.044974
Ttc26	0.495401	0.00078051
Nxn	0.495325	0.000210629
Fen1	0.494697	0.0075685
Traf3	0.494199	0.00430325
Camk1	0.493156	0.00803388
Col27a1	0.492634	0.00189306
Ttc37	0.492568	0.0239923
Cog5	0.492398	0.0363397
BC051142	0.492359	0.00996655
Sfrp5	0.491044	0.000591514
Igsf5	0.490501	0.0404142
Mfsd13a	0.490179	0.00212659
Dcun1d4	0.489467	0.0317856
Slc31a1	0.489332	0.00105587
Tmem150a	0.488534	0.000645642
Zfp882	0.488093	0.0449861
Cryzl2	0.486915	0.00351387
Mapk10	0.486781	2.05e-05
Dusp6	0.485946	0.0192961
1110065P20Rik	0.483894	6.66e-09
St7	0.483441	0.000526669
Gm14403	0.478598	0.00377098
Rpa2	0.476995	0.0230851
5330417C22Rik	0.476653	1.98e-06
Spcs1	0.476422	8.08e-18
Zfp462	0.474657	0.00165482
Slc7a6os	0.474277	0.012377
Egf	0.473984	0.0184006
Cep44	0.472806	0.0369808
Gm41584	0.470647	0.0324096
Tor2a	0.470127	0.00103789
Ccdc6	0.469742	0.000524781
Fhl1	0.469561	0.016443
Asnsd1	0.468324	0.00336291
Abhd6	0.468111	0.0110943
AV356131	0.467385	0.00310561
Adam22	0.467175	0.000262918
Ttc39a	0.46709	1.1e-05
Gpd1l	0.466843	0.0406762
Creld2	0.466347	1.08e-09
Cpne8	0.465813	0.00282343
Rundc1	0.465348	0.0145911
Ppox	0.465281	0.00810673
Gorasp1	0.463924	0.0227163
Csmd2	0.463335	0.000310483
Syt4	0.463207	5.36e-07
Tle4	0.46297	0.00397409
Ypel2	0.462887	0.00160208
Srm	0.461828	1.77e-08
Lyrm9	0.461341	0.000937855
Farp2	0.461187	0.0120957
P3h1	0.460768	0.021004
Fndc10	0.460717	0.0041279
Sap18b	0.46044	0.0178548
Gpr180	0.459101	0.000114023
Fgf9	0.458955	0.0146695
Gm14167	0.458126	0.0247419
Hdac4	0.456829	0.00321965
Kyat3	0.456371	0.0126318
Pecr	0.454509	2.3e-05
1110002L01Rik	0.45416	0.00363125
Ccdc126	0.454027	0.0325738
Timm17b	0.453521	4.86e-07
Rflnb	0.453203	0.0148999
Erlec1	0.451355	8.99e-06
Zfp553	0.451334	0.0097134
Nbas	0.449604	3.82e-05
Sdc3	0.448873	0.0392257
Gm33447	0.448296	0.0452149
Tmc4	0.447679	0.00115141
Tecpr1	0.447451	0.00357097
Vcpkmt	0.446636	0.0115483
Ggh	0.446333	0.000292416
Cks1b	0.446154	0.000192011
Syt5	0.444782	0.000411508
Isg20	0.444184	2.92e-09
Pgap2	0.443969	0.0155869
Tbc1d8	0.443887	0.0248751
Slco1a6	0.443424	2.74e-06
Adamts6	0.443383	0.0369838
Pou2f2	0.442654	0.0357854
Scg2	0.442634	2.53e-17
Lrrc57	0.442379	0.0168271
Fam210b	0.442023	3.42e-05
Gba	0.440797	0.000594701
Rbsn	0.439468	0.0111312
Hid1	0.438553	6.38e-06
Ramp3	0.438162	0.0184915
1600012H06Rik	0.437986	0.038808
Abi2	0.436461	0.00149475
Slc10a7	0.436199	0.00483075
Cdkn2aipnl	0.435332	0.00309416
Ttyh1	0.434752	7.78e-05
Tcf20	0.434486	0.00281945
Vsir	0.434204	0.0186864
Slc7a1	0.433191	0.00359136
Gm4013	0.432266	0.00142581
Smpdl3a	0.432021	0.00128322
Manf	0.431857	1.42e-16
Sel1l	0.43176	0.000118176
Stat5a	0.431271	0.0377988
5330439M10Rik	0.42918	0.0122423
Wdr41	0.428983	0.0364238
Med18	0.428972	0.00314582
Snx20	0.428669	0.0341356
Macrod1	0.428436	0.00301972
5830408C22Rik	0.428006	0.0138882
Ttf1	0.426856	0.0208178
Alg5	0.424933	1.66e-05
Endov	0.424454	0.0261839
Cr1l	0.42445	0.000970738
Ficd	0.424201	0.0115579
Atpaf2	0.423383	0.0337834
Polr1a	0.42324	0.0365208
Nomo1	0.422231	0.0234415
Fbxw5	0.421656	0.0154953
Fxyd5	0.421537	0.00339841
Pitpnm3	0.421257	2.26e-05
Oxnad1	0.420845	0.0343772
Bcat2	0.420659	0.00249933
Eloa	0.420396	0.0215615
Bach2	0.4197	3.96e-05
Stk19	0.418	0.0004104
Spc25	0.417309	4.37e-05
Zfp64	0.417272	0.0196117
Prrg2	0.415983	0.000479611
Mxd4	0.415344	6.21e-07
Mmadhc	0.414977	0.00223765
Ckap4	0.414525	0.000693768
Zfp61	0.413749	0.00733103
Leng8	0.413639	0.0010697
Rsph1	0.413297	0.0357334
Gmppb	0.413101	3.18e-06
Smcr8	0.41289	0.043537
Ptp4a3	0.412343	0.00119299
Parp16	0.412322	0.0432794
Syndig1l	0.41166	0.000377559
Zfyve19	0.411035	0.00355226
Trim65	0.409096	0.0209223
Reep5	0.408766	5.32e-09
Fam120c	0.408648	0.00628351
Irgq	0.408161	0.00995748
Api5	0.407789	0.0031066
Pmm1	0.407678	0.0123095
Appbp2	0.406681	0.000310085
Hspa13	0.405132	3.88e-05
Ftsj1	0.405093	0.0368941
Plk3	0.404511	0.0075526
Stk25	0.404476	9.6e-05
Ostm1	0.404157	0.00367977
Zc3h3	0.403987	5e-05
Man1b1	0.403334	0.013407
1500011B03Rik	0.402754	1.66e-10
Rhd	0.402496	0.0257643
Abhd5	0.40222	0.0139845
Gpr27	0.402149	0.00198422
Tusc2	0.401755	0.00237587
H6pd	0.401377	0.0470421
Hist4h4	0.399895	0.0452829
Ddx19a	0.399674	0.0108229
AW554918	0.399418	0.0263546
Ano6	0.397123	0.00496397
Endog	0.396803	0.00094715
Pds5b	0.396023	0.0163175
Bfar	0.395363	0.000180449
Rcn2	0.395342	0.000505456
Asns	0.395202	0.000573584
Taf15	0.394023	0.0208473
Kif5c	0.392584	0.000536679
2025-03-02	0.391713	2e-05
Sfmbt1	0.390201	0.0029443
Deaf1	0.390059	0.0405703
Dusp11	0.389894	0.000184265
Snx11	0.389696	0.0184889
Sun2	0.389289	0.0487763
Zfp507	0.38923	0.0196756
Fmnl1	0.389106	0.0269992
Csrp1	0.38889	0.000807692
Bet1	0.388722	3.01e-05
Nek4	0.388596	0.013502
Lgals8	0.38824	0.0160277
Lpcat4	0.387798	0.00185315
Ppib	0.387606	1.11e-07
Gm30025	0.387545	0.0126298
Scrn3	0.387166	0.0127239
Mvb12a	0.38619	2.34e-06
Ripk1	0.385644	0.039661
Zfp523	0.385092	0.0352284
Ucp2	0.384889	1.03e-05
Alg11	0.38485	0.0498227
Atrn	0.384612	0.00416946
Zxdb	0.38395	0.0108927
Pde10a	0.383583	4.79e-10
Kras	0.383391	1.6e-06
Noct	0.382772	9.2e-05
Nrcam	0.38208	0.00317875
Rspo4	0.379839	0.0225771
Emilin1	0.378949	0.0484208
Numbl	0.378677	0.0499702
Dnajc3	0.37865	6.62e-11
Zfp212	0.378524	0.0394669
Tmed3	0.378305	3.32e-11
Scrt1	0.37794	0.000209883
Herpud1	0.377247	4.64e-11
Mfsd6	0.37639	0.0249187
Mns1	0.375919	0.00462583
Prdx4	0.37386	0.00573748
Armcx3	0.373513	0.00682579
Cep97	0.373146	0.039601
Camk2n2	0.372491	0.000380582
Pde4b	0.372311	0.0157761
Slc39a14	0.372199	0.0478082
Icos	0.372082	0.01778
Pqbp1	0.371822	0.00220793
Pyroxd2	0.371713	0.0446336
Ift20	0.371627	3.28e-09
Eid1	0.371428	2.31e-07
Pnpo	0.371221	0.00917867
Zfp30	0.371145	0.0149264
Akt1s1	0.370061	0.00368496
Utp11	0.369129	8.58e-05
Arhgdig	0.36886	0.00475047
Slx1b	0.367274	0.0395573
Trim2	0.366919	0.00909973
Dapp1	0.366844	0.00058356
Stt3b	0.366605	0.00238801
Cmbl	0.365483	0.00247697
Slc6a17	0.365395	0.00228312
Cep290	0.364929	0.00410771
Cnih1	0.364769	0.0071717
A930019D19Rik	0.364618	0.0352077
Kif13b	0.36425	0.0198912
Rexo2	0.364068	3.1e-06
Exosc9	0.363889	0.0109225
Lztr1	0.363605	0.000952261
Bcl2a1b	0.363603	0.0007883
Gnpnat1	0.363216	0.000183506
Dpagt1	0.361688	0.00139364
Gm49980	0.361513	0.00525243
Grhpr	0.360045	0.00917089
Dnajb1	0.35942	7.19e-07
Sytl1	0.358909	0.00113484
Lman2l	0.358342	0.00503777
Slc9a3r2	0.358298	0.0476158
Tmem181a	0.35809	0.000472551
Casp1	0.356637	0.0229592
Cxcl12	0.356296	0.0452282
Slc35c2	0.355873	0.00793789
Bmi1	0.355555	0.00939567
Serf1	0.35538	0.0121512
Edem2	0.355188	1.06e-08
Cdkn2c	0.35453	0.0183818
Vrk2	0.354358	0.0300066
Srp9	0.354035	9.13e-09
Serp1	0.352955	2.71e-08
Harbi1	0.352913	0.0351536
Pink1	0.352745	0.00200181
Sez6l2	0.351278	0.000169782
Myrip	0.351065	0.00602683
Xpot	0.350931	0.0109818
Iqsec2	0.350558	0.00501834
Mapkapk3	0.35027	0.00281086
Ogfod3	0.350186	0.00332456
Ckb	0.349526	3.16e-09
Pam	0.348464	2.12e-07
Prkra	0.348444	0.0226966
Cabp1	0.347013	6.09e-05
Itm2c	0.346456	1.56e-07
Zbtb8os	0.345916	0.0154152
Zfp354b	0.345716	0.0379203
P4htm	0.345676	0.00102058
Impdh1	0.345499	0.00344932
Frmd8	0.344532	0.0107484
Snx9	0.344347	0.00514239
Izumo4	0.34415	0.00843504
Spock1	0.343729	0.00488598
Ramp2	0.34322	0.00466867
Ankrd39	0.343166	0.0173236
1700056E22Rik	0.342998	0.0232051
Pdia5	0.342988	0.00224914
Ptges	0.342736	0.0297467
Usp22	0.342583	0.0171322
Pithd1	0.341487	0.00318963
Tnfrsf9	0.340845	0.0305434
Ccdc162	0.338741	0.000117371
Ncald	0.338714	0.00243345
Ankrd49	0.338113	0.0376287
Kcnh6	0.337578	0.0238835
E330009J07Rik	0.333879	0.013851
Gng12	0.33366	2.33e-07
Anapc2	0.333294	0.0107678
Rab4a	0.333163	0.00174294
Mcfd2	0.333114	0.0113682
Ubr4	0.333053	0.000464015
Pamr1	0.332927	0.000204245
Tgds	0.332918	0.0145567
Ror1	0.331663	0.0148094
Wdyhv1	0.331124	0.0343941
Cntnap2	0.330013	0.00686039
Hip1r	0.329684	0.00907907
Nol8	0.328992	0.0411653
Phactr4	0.32876	0.0175757
Snx24	0.328621	0.000458299
Sdf2l1	0.328004	6.72e-08
Zdhhc5	0.327949	0.0137649
Srxn1	0.327862	0.0472574
Xkr4	0.3277	1.45e-06
Bscl2	0.32675	0.00719967
Lrmda	0.326647	0.00440328
Mycbp	0.326065	0.026824
Stmn3	0.32566	0.00189331
Thyn1	0.325362	0.000554075
P4hb	0.324434	3.84e-09
Ksr2	0.32402	0.00839354
Bicra	0.323417	0.0232453
Selenos	0.322116	3.6e-06
Crem	0.321677	0.0214418
Donson	0.321094	0.0113863
Fez1	0.320994	0.0199002
Sgsm3	0.320524	0.020089
Rgs11	0.317554	0.00206453
Slc7a5	0.315957	0.0006965
Fam98a	0.315925	0.00295711
Naip2	0.315743	0.018163
Otud3	0.313681	0.0203818
Cebpb	0.313297	0.00371245
Cfap36	0.312688	0.000140775
2900076A07Rik	0.312652	0.0193734
Eif2ak3	0.312185	0.00228616
Tha1	0.311989	0.0269685
Urm1	0.311933	0.0218319
Rtl8c	0.311925	5.42e-05
Serf2	0.311841	5.89e-12
Coq9	0.311444	0.00282378
Klhl9	0.311016	0.0247903
Mndal	0.310992	0.0285087
Btbd2	0.310488	0.0204627
Zfyve9	0.309874	0.0292587
Sil1	0.309843	0.011502
Cnpy2	0.309832	2.72e-06
Dok5	0.308716	0.0102683
C87436	0.308284	0.00926514
Fgfr1op	0.308142	0.0136713
Ap3s1	0.308117	9.52e-05
Tgfbrap1	0.307619	0.0179626
Zmat1	0.307071	0.0199724
Ndst1	0.306512	0.014519
Foxp4	0.305986	0.000219451
Mcph1	0.305729	0.0131704
Cyb561	0.305686	0.00516788
Tmem165	0.305099	0.0034086
Mad2l2	0.304993	0.00900875
Tent4b	0.304553	0.010843
Gabrb3	0.304161	0.000870466
Vkorc1	0.304053	3.59e-06
Zdhhc14	0.303761	0.00682891
Fah	0.303554	0.0171416
Chpf	0.303416	0.00182074
Mat1a	0.303361	0.00392744
Cdk5	0.303011	0.00249585
Arfip2	0.30284	0.00410613
Irs2	0.302706	0.000229225
Smim13	0.302697	0.0209711
Kdm6a	0.30266	0.0247195
Neurl4	0.301922	0.0289752
Ccdc112	0.301358	0.0442687
Sdk1	0.301344	0.0258317
Rab40b	0.299909	0.015089
Srpr	0.299797	1.43e-07
Efna5	0.299391	1.31e-05
Midn	0.297401	0.020983
Tvp23b	0.297288	0.000297655
Tspan13	0.296386	1.07e-05
Slc35c1	0.296311	0.0414333
Eefsec	0.295609	0.034543
Zscan26	0.295528	0.00955116
Nars	0.295183	0.00225191
Npdc1	0.294764	2.97e-05
Ffar2	0.294469	0.010162
Timm10	0.294412	0.022562
Ccpg1	0.292818	0.000941681
Pcsk2os1	0.290801	0.00734081
Eef2kmt	0.290286	0.00672495
Mthfd2	0.289906	5.29e-05
C630043F03Rik	0.289898	0.00796731
Syp	0.289668	2.75e-05
Ier3ip1	0.289146	0.00283887
Rad51ap2	0.288314	0.00435496
Nde1	0.286734	0.0106434
Ahsa2	0.286493	0.00886685
Dad1	0.286085	6.14e-11
Ptprd	0.284824	0.000400695
Dennd6a	0.284134	0.0397099
Rplp0	0.284084	5.54e-09
Ube2f	0.283783	0.0041402
Pdgfrl	0.283573	0.00511732
Gin1	0.283396	0.0161274
Erp29	0.283384	0.000332779
Gm20721	0.282371	0.0477597
Tor1a	0.28228	0.0202714
Zfp788	0.281978	0.0452909
Ubxn4	0.28112	8.57e-05
Lck	0.280658	0.0245291
Asb6	0.280636	0.0450706
Acad11	0.279916	0.0320304
Snap47	0.279461	0.0185393
Krtcap3	0.278514	0.0309366
Tex261	0.277881	0.0121087
Vamp7	0.277665	0.0170647
Hbs1l	0.277516	0.00211206
Gm17276	0.277425	0.0145384
Asph	0.276895	0.00519589
1810044D09Rik	0.276051	0.00286042
Ids	0.275112	0.00873067
Tmod2	0.274946	0.000561853
Trpm3	0.273446	0.00587164
Rhbdd2	0.273342	0.011999
Gdap2	0.273322	0.00212974
Eef1b2	0.272033	1.82e-05
Oxr1	0.271829	0.0301855
Ilf3	0.271242	0.00295919
Pacrg	0.270963	0.00993908
Lhfpl5	0.270752	0.0343984
6430548M08Rik	0.270736	0.0215697
Magt1	0.270669	0.00122852
Cmas	0.269699	0.0145448
Ostc	0.269548	7.9e-08
Stox1	0.269213	0.00973011
Zfp672	0.269081	0.0141238
2310034G01Rik	0.269012	0.0382831
Gtdc1	0.269002	0.03224
Rrbp1	0.268905	3.01e-05
Gpcpd1	0.268641	0.0237293
Borcs5	0.268563	0.0442176
Vmp1	0.266915	0.00341445
Capsl	0.266528	0.0233477
Slc35e1	0.266386	0.0180646
Spcs2	0.266234	4.45e-06
Rgs4	0.266046	3.89e-05
Cngb3	0.265785	0.0128261
Rfx3	0.265622	0.00630397
Pmvk	0.265438	0.0243921
Tcta	0.26381	0.00253194
Tmem218	0.263654	0.023256
Scg5	0.263306	6.61e-12
Snhg4	0.262491	0.00157115
Ufm1	0.262286	6.54e-06
Yipf3	0.261936	0.00110793
Pdia6	0.261822	3.95e-07
Maged1	0.261392	4.06e-05
F8a	0.261304	0.00331577
Stk10	0.261281	0.0180655
Eif3m	0.260528	0.00209028
Smap1	0.259712	0.00470227
Pycr2	0.259627	0.00162701
Ap3b1	0.258223	0.0085045
Pskh1	0.25813	0.0440522
Ppp1cc	0.25773	0.00114171
Tmed10	0.257204	9.03e-07
Wdr25	0.256255	0.00228882
Creb3l1	0.256133	0.0227215
Tmem59	0.255875	3.67e-05
Prkag2	0.255757	0.0498293
1110032A03Rik	0.255614	0.00249095
Arhgef37	0.255128	0.0433877
Adh1	0.254384	0.00359068
Zfp9	0.253769	0.012406
A130014A01Rik	0.253335	0.0269359
Cited4	0.253128	0.0161386
Ubfd1	0.253007	0.00247788
Ssr2	0.253003	5.99e-06
Ubac2	0.25282	0.00255162
Rab3d	0.252798	0.000138144
Dcx	0.252219	0.000197869
Nans	0.251806	0.0041921
Dnajb9	0.251607	2.24e-06
Sec11a	0.251597	4.2e-05
Bckdha	0.251584	0.00135139
Tmem160	0.251258	0.000645937
Yipf6	0.25106	0.00177467
Smim14	0.250985	6.09e-05
Sap30l	0.250281	0.0111004
Setx	0.250084	0.0153559
Krtcap2	0.249856	1.62e-06
Necap2	0.248561	0.0412174
D6Wsu163e	0.248365	0.035125
Pex11g	0.248214	0.00218737
Kcnb2	0.24795	0.00197428
Orai1	0.247585	0.0331883
Tex30	0.247039	0.00306726
Esrp1	0.247008	0.0166208
Sar1a	0.246602	0.00396681
Trnp1	0.24653	0.00271572
Eif2b2	0.246042	0.00300741
Hexim1	0.245299	0.0441833
Hdac11	0.244177	0.0291689
Sec23b	0.24366	0.00695439
Szrd1	0.243598	0.0269687
Tomm5	0.243465	0.00990448
Iars	0.243181	0.00868809
Mlec	0.243078	0.00100591
Dusp23	0.242954	0.0154839
Clptm1l	0.240875	0.00474351
Vps51	0.240032	0.00359734
Slc30a5	0.239858	0.0116313
Adgrb3	0.239318	0.0270363
Car10	0.239107	0.000739791
Jtb	0.238333	0.000181474
Clec2d	0.238332	0.0268491
Pi4k2b	0.237589	0.0259453
Il7r	0.237448	0.000273606
Pdxdc1	0.237388	0.0313726
Aup1	0.23721	0.00265199
Arhgap17	0.237022	0.00157219
Cask	0.237019	0.0073379
Leprot	0.236975	0.0251307
Ildr1	0.236965	0.036121
Rpl12	0.236131	0.0232406
Calm1	0.235465	6.9e-06
Psat1	0.235444	0.0112143
Saraf	0.234734	3.53e-06
Prrc1	0.234511	0.0020673
Hacd3	0.234498	0.0191069
Cmtm4	0.234497	0.0176383
Fbxw9	0.234493	0.0245733
Pradc1	0.234173	0.0328875
Lman1	0.234142	9.6e-06
Dhrs7	0.233818	0.00213625
Nudt21	0.233753	0.001522
A030001D20Rik	0.23323	0.0404532
Ercc1	0.233102	0.0197356
Ccdc107	0.232785	0.0155191
Azin1	0.232606	0.00498148
Fam189b	0.232556	0.010383
Ergic2	0.232206	0.0222991
Bop1	0.231518	0.0252362
Cblb	0.23147	0.000327866
Rasal2	0.230977	0.019417
Slc43a2	0.230647	0.0225641
Tgfbr2	0.230526	0.00748006
Golga5	0.230441	0.0135995
Tmem101	0.230321	0.0335071
Zeb1	0.229816	0.0337889
Fxr2	0.228941	0.0122482
Trappc9	0.228782	0.0218241
Atp2a3	0.228266	0.0321648
Ropn1l	0.228019	0.0087008
Fmn1	0.22799	0.00363903
A330023F24Rik	0.227395	0.0100595
Ppp2r5c	0.227197	0.0015621
Atp9a	0.226927	0.0207462
Kcnk16	0.226791	0.00118465
Rpn2	0.226785	0.000108366
Preb	0.226623	0.00673948
Pcca	0.226435	0.0405598
Tmem229b	0.226277	0.0117024
Mgat2	0.226191	0.0401712
Tmem167b	0.225889	0.0337083
Rsph3a	0.225873	0.0103026
Slc8a1	0.22583	0.0355936
Sdc4	0.225585	0.0301526
Gtpbp6	0.225567	0.0355443
Aptx	0.225092	0.044311
B4galt3	0.225071	0.0415386
Sec22b	0.225038	0.000710497
Prkcsh	0.224801	0.0109712
Eif3g	0.2238	0.014528
Colgalt1	0.223698	0.0469099
Peg13	0.222998	0.0176733
Pdia4	0.222527	0.0025083
Rsph3b	0.222302	0.0132447
Tmem208	0.222093	0.0110804
Dnajc9	0.221938	0.0353691
Ubr2	0.22152	0.0207657
Arfgap3	0.221049	0.00210382
Chchd4	0.22079	0.00479394
Fh1	0.220751	0.043218
Suox	0.22038	0.0153366
Mocs3	0.220327	0.0142434
Cdc34	0.220127	0.0349716
Sdcbp	0.219878	0.00364549
Bod1	0.219793	0.0327984
Sar1b	0.219458	0.00234437
Tmem167	0.217711	0.015535
Rab3a	0.216955	0.00235443
Pofut2	0.216865	0.00399264
Hsd17b4	0.216139	0.0180821
Sema4d	0.215918	0.0206803
Ube2j1	0.215764	0.0256057
Tmem176a	0.215292	0.0103526
Cln3	0.214693	0.0145145
Ftx	0.21451	0.00990669
Mcm7	0.214493	0.0422026
Aplp1	0.213667	0.000895072
Galnt2	0.213609	0.0385098
Fam174a	0.213428	0.00133771
Clic4	0.213355	0.00118183
Nxpe4	0.213127	0.0143176
Glt8d1	0.212725	0.0128079
Jpt2	0.212615	0.0374984
Tars	0.212584	0.0341631
Gpr108	0.212578	0.0318614
Tmem134	0.211938	0.00335159
Plpp7	0.211458	0.0406274
Dus1l	0.211073	0.0037349
Slc35b1	0.210894	0.000865281
Gde1	0.210608	0.00217305
Pcdh9	0.209746	0.00646405
Hook1	0.209718	0.027003
Nav2	0.209307	0.0375563
Selenof	0.209007	4.85e-05
Aip	0.208803	0.0293743
Erp44	0.208767	0.00139345
Syngr2	0.20855	0.0290958
Lpin2	0.208272	0.00376064
Commd9	0.207885	0.0237966
Rsrp1	0.207563	0.000120765
Tram1	0.207361	5.24e-05
Zfp706	0.20705	0.0175548
Ddit3	0.206993	0.00568458
Tmem184c	0.205954	0.0324941
Naxd	0.205269	0.0202136
Eif1ax	0.205204	0.0188116
Tmed6	0.205195	0.00592398
Ttc32	0.204866	0.00101104
Ccdc115	0.204433	0.0496986
Tmem242	0.201955	0.0203965
Gorasp2	0.201645	0.00827889
Med8	0.201376	0.0336826
Tcf7l2	0.201319	0.0280357
Atf5	0.201173	9.83e-05
Palld	0.201113	0.0482367
Rpn1	0.200561	0.000539336
Rnf181	0.200463	0.0466288
1810030O07Rik	0.200066	0.0369519
Wdr24	0.200056	0.0463847
Kcnn3	0.199977	0.0237246
Ndel1	0.199734	0.0127981
Casz1	0.199492	0.0453439
Zdhhc6	0.199445	0.042112
Dguok	0.19936	0.0177513
Sys1	0.19924	0.0129267
Mir670hg	0.198928	0.00192121
Cops4	0.198752	0.0319624
Slain2	0.19863	0.0171651
Ormdl3	0.198427	0.0342458
Alg3	0.197895	0.0172333
Ssr3	0.197517	0.00528055
Eif4g1	0.197029	0.047562
Tmem214	0.196657	0.0107506
Ccnd2	0.196118	0.000391578
Uchl5	0.194885	0.0175817
Plekha1	0.19487	0.0229834
Rer1	0.194532	0.0102333
Tspan3	0.194387	0.0193697
Atf6	0.194232	0.0146468
Kcnip1	0.194228	0.00013081
Nudt22	0.193693	0.0279305
Tarbp2	0.193628	0.0325212
Smim8	0.192716	0.0167347
Rpl18a	0.192697	0.00941156
Mbtps1	0.192579	0.0242122
Ccdc127	0.192553	0.0206532
Dusp28	0.192161	0.0102078
Ufsp2	0.191038	0.00529458
Dynlt3	0.190951	0.0239322
Ergic3	0.190162	0.0103637
Sec61a1	0.190127	0.00172595
Nme2	0.190092	9.88e-05
Arf4	0.189821	0.0118744
Ogfod2	0.189426	0.0269664
Dnajc1	0.188933	7.31e-05
Phf5a	0.188795	0.0316017
Cux2	0.187837	0.0482366
Srp68	0.187749	0.00539725
Fam114a1	0.186758	0.00728896
Mtmr6	0.186358	0.0360624
Ccdc92	0.186191	0.0351694
Ppp2cb	0.185867	0.00563166
Dhdds	0.185493	0.0128856
Tmem219	0.185174	0.015108
Krt18	0.184372	0.00113605
Os9	0.184206	0.0319166
Nap1l5	0.184048	0.0107619
Lgalsl	0.183619	0.0227008
Trabd	0.183051	0.00720602
Tmed9	0.182973	0.00833533
Tmed2	0.182519	0.00052814
Lmna	0.182229	0.018457
Gdap1	0.182114	0.0273031
Wipi1	0.181924	0.0437331
Cst3	0.181461	4.41e-07
Lamtor2	0.180868	0.0272838
Rpl4	0.180732	0.00304265
AC149090.1	0.180731	0.0220729
Enho	0.180511	0.000108705
Mpp5	0.180279	0.0200694
Hdac3	0.18017	0.0440971
Ccdc9	0.179808	0.0441902
Gltp	0.17937	0.0141771
Isy1	0.17923	0.0260201
Kcnh1	0.178926	0.000257261
Akap10	0.178331	0.00127374
Alcam	0.178143	0.0118165
Vdr	0.177923	0.00947642
Nr4a2	0.177414	0.0222754
Mrpl44	0.177269	0.0335164
Ctxn1	0.17668	0.0203059
Nenf	0.176291	0.000971394
Hspa5	0.175891	3.21e-05
Nucb1	0.175273	0.0114541
Txndc5	0.175174	0.0145773
Adipor1	0.174964	0.0178195
Pacsin2	0.174948	0.0175299
Fndc3b	0.174826	0.000227559
Ddost	0.174489	0.000797037
Etfb	0.174371	0.02616
Kdelr1	0.174233	0.0204148
Med27	0.174136	0.0266223
Copb2	0.173798	0.0186362
Hspa1a	0.173782	0.0192123
Rnf7	0.173322	0.00488048
Dynll1	0.173042	0.00167436
Rab1a	0.172961	0.0255257
Ptpmt1	0.172897	0.0105273
Tceal3	0.172887	0.00696836
Samd12	0.172335	0.0378516
Il3ra	0.172294	0.0369019
Grsf1	0.172176	0.0182141
Sox4	0.172123	0.0428751
Selenok	0.171273	0.000299494
Maco1	0.171039	0.00153657
Derl1	0.170697	0.033187
Plut	0.169963	0.028602
Mtrf1	0.169802	0.0290437
Atg10	0.169551	0.0114016
Eif4b	0.169415	0.0422279
Sptlc2	0.169272	0.0461391
Cdipt	0.169023	0.0427683
Eif1ad	0.168787	0.0403752
Timm10b	0.168426	0.041504
Dgcr6	0.168308	0.0213621
Tmem259	0.168243	0.0177353
Slc50a1	0.167677	0.0227566
Ppp1r13b	0.167259	0.0408385
Hdlbp	0.166956	0.00071444
Abhd18	0.166911	0.029948
Surf4	0.165381	0.00822067
Eva1b	0.165295	0.00403609
Fkbp2	0.165097	4.08e-05
Mettl7a1	0.164902	0.0424447
Atp13a1	0.164501	0.0219797
1810062G17Rik	0.164231	0.0015445
Dock3	0.164069	0.0384848
Atp6v0e2	0.163895	0.017198
Gmds	0.163703	0.0100047
Mcts1	0.163511	0.0129035
Hspa1b	0.163278	0.00898525
Sec24d	0.163192	0.00135544
Ears2	0.163169	0.0205316
Abcb4	0.162159	0.0382716
Itfg1	0.16188	0.0164116
Tceal8	0.161199	0.0476558
Firre	0.16055	0.0240657
Calr3	0.160531	0.0482396
Cdk2ap2	0.160172	0.0125105
Slc30a7	0.159994	0.02243
Tsc22d2	0.159762	0.0282985
Aff2	0.159613	0.00168933
Stip1	0.159477	0.0327082
Sdf2	0.159463	0.0274915
Pgm3	0.157913	0.0466959
Slc25a3	0.157777	0.00487868
Slc25a44	0.15746	0.0363518
Hyou1	0.157346	0.0137684
Nop10	0.157021	0.0364539
Nol12	0.156859	0.0418134
Ptprg	0.15654	0.0449919
Sec61b	0.156242	0.00584542
Wnt4	0.155522	0.0133302
A930007I19Rik	0.154965	0.0196579
Mrps12	0.154226	0.0164871
Mdh1	0.15421	0.00591318
Golph3	0.153442	0.0148289
Rpl18	0.152523	0.00629254
Mrpl17	0.152326	0.028439
Prdx6	0.152289	0.0487547
Upb1	0.152182	0.0163129
Slc25a27	0.150708	0.00386217
Capn15	0.150417	0.0279531
Dnaja4	0.150189	0.000852845
Rheb	0.148903	0.0260964
Urod	0.148737	0.0281542
Zfp322a	0.147443	0.0431749
Arhgef6	0.147314	0.00657165
Spcs3	0.146595	0.0264933
Ntmt1	0.14638	0.00587453
Rps4x	0.146113	0.0364116
Ndufa1	0.145835	0.00276727
Hspa8	0.14517	0.00134088
Parp6	0.144846	0.00182499
Pitpnc1	0.14404	0.00211998
Rps27l	0.143581	0.0224763
Fam135b	0.143526	0.00998926
Derl2	0.14342	0.0373398
Ush1c	0.143175	0.0484391
Nemf	0.142732	0.0346899
Ube4a	0.141936	0.0321062
Tomm40	0.141606	0.0148376
Fam149b	0.141604	0.0226607
Ddx39	0.141398	0.0406012
Camk2d	0.140779	0.0167253
Pla2g12a	0.140496	0.0169475
Srp14	0.139842	0.0029812
Fam122a	0.139509	0.0280423
Hagh	0.139072	0.00641507
Slc25a16	0.138976	0.0137465
Pck2	0.138908	0.02883
Ndfip1	0.138542	0.0109762
Sptbn1	0.137478	0.022268
Dleu2	0.137433	0.0215497
Fgf12	0.136811	1.17e-05
Rufy1	0.136086	0.0302315
Rpl6	0.135941	0.00983033
Cltb	0.135498	0.022697
Tes	0.135424	0.0189881
Rps27a	0.134967	0.00581083
Gpr89	0.134136	0.0200003
D8Ertd738e	0.133813	0.0394356
Pak3	0.133392	0.0254242
Selenom	0.13315	0.006163
Zc3h7b	0.132996	0.00844884
Arfgef3	0.132975	0.0145731
Slc22a23	0.132835	0.0338256
Sdf4	0.132783	0.0209082
Sorbs2	0.132494	0.0175565
Sema3c	0.132391	0.0251423
Stx11	0.131424	0.0266719
Armcx2	0.131276	0.0376172
Zfp101	0.130781	0.0440749
Tmbim4	0.130601	0.0260433
Gnptg	0.129803	0.0226314
Pfdn1	0.129731	0.00976781
Unc50	0.129516	0.0433106
Cisd1	0.127664	0.0155733
Serinc1	0.126696	0.00795089
Ndfip2	0.126346	0.016726
Rpl10a	0.125961	0.0273639
Irak1	0.125747	0.0353851
Rdh14	0.124424	0.0146098
Tmbim6	0.123831	0.00857046
Rplp1	0.123735	0.0418119
Ost4	0.123594	0.0437948
Rap1b	0.122857	0.00536463
Arhgap30	0.122612	0.0154421
Lemd2	0.122336	0.0106574
Cpe	0.1209	0.000253332
Otud5	0.120827	0.0107059
Gm5617	0.120723	0.0173697
Ccdc28a	0.118631	0.033023
Rinl	0.118145	0.0204801
Aktip	0.117834	0.0429854
Gm15417	0.115387	0.0337494
Aldh9a1	0.115333	0.0107684
Atp6v0d1	0.115064	0.00813467
Fzr1	0.11473	0.0238757
Gstm5	0.114628	0.00561276
Tpt1	0.113579	0.0108811
Fundc1	0.112981	0.0273103
Unc13b	0.112903	0.00502223
Nckap5	0.111138	0.00401648
Rps14	0.110839	0.0024297
Zdbf2	0.110814	0.0279083
Mgst3	0.110747	0.0394035
Calr	0.110057	0.0056654
Celf4	0.109716	0.0267302
Nfatc1	0.108161	0.0392823
C330018D20Rik	0.107641	0.0429628
Creb3	0.107054	0.0403835
Smap2	0.105541	0.0261704
Eif5	0.105386	0.0485482
Mlx	0.105316	0.048186
Atf4	0.104553	0.0272419
Mycbpap	0.104281	0.0494688
Gtpbp2	0.104221	0.0383369
Bcl11b	0.102912	0.000498685
Reep6	0.100106	0.0132497
Emb	-0.106877	0.0359864
Atp5md	-0.107627	0.0382189
Atp5e	-0.111595	0.000222247
Rps21	-0.112646	0.0217135
Cd3g	-0.11267	0.00203221
Rplp2	-0.116432	0.00801547
Atpif1	-0.11764	0.0297839
Pdcd5	-0.121727	0.0438968
Selenop	-0.124237	0.0227399
C3	-0.125959	0.000303745
Tma7	-0.126222	0.0389867
Rps2	-0.127018	0.0341295
Rpl39	-0.130157	0.00353013
Cox5b	-0.130439	0.0121535
Ndufc1	-0.130537	0.0124297
Cox7a2	-0.132018	0.0105228
Slc24a2	-0.134197	0.0343226
Sgcz	-0.134596	0.0297019
Rps17	-0.135302	0.011395
Elob	-0.136806	0.0269639
Ywhae	-0.137754	0.0303012
Rps27	-0.139951	0.0248813
Nrxn1	-0.141409	0.0364962
Rpl36	-0.144645	0.0143115
Cd53	-0.147168	0.0163114
Pclo	-0.147275	1.95e-06
Pebp1	-0.149511	0.00968368
Uqcc2	-0.149844	0.000604994
Cox8a	-0.151755	0.000191792
Tle5	-0.153685	0.017407
Atp5b	-0.153698	0.0132799
Bclaf1	-0.156552	0.010938
Uqcrb	-0.160319	0.00795972
Rpl37a	-0.163474	0.0134548
Ptprn2	-0.165183	0.0055325
Daam1	-0.168076	0.0389448
Cox6c	-0.170252	0.00476663
Tecr	-0.170834	0.0256669
Ywhaq	-0.175017	0.0131513
Eif4a2	-0.175198	0.019564
Rhobtb1	-0.176862	0.0343855
Peg3	-0.177581	0.0106027
Aldoa	-0.17773	0.0462526
Dctn3	-0.177731	0.0301001
Prdx5	-0.17791	0.0335367
Adgrl3	-0.178909	0.0131968
1810037I17Rik	-0.184377	0.00118778
Psap	-0.184771	0.00792067
Mrps18a	-0.184881	0.0176426
Rpl35a	-0.185281	0.00408214
Grcc10	-0.1872	0.0126701
Gpx4	-0.187564	0.035639
Ndufb4	-0.189811	0.0115488
Nfkbiz	-0.190276	0.0312264
Mob3a	-0.190977	0.0116158
Sf3b6	-0.192037	0.0351574
Bex3	-0.192344	0.000779924
Zbtb20	-0.196066	0.00354022
Maml3	-0.196895	0.0367958
Chchd10	-0.196982	0.0242721
Ndufb8	-0.196995	0.00223529
St6galnac5	-0.19987	0.0449971
Srgn	-0.200572	0.000575203
Arpc2	-0.206677	0.0299343
Hmgb1	-0.209926	0.0050033
Rtn4	-0.21098	0.0185593
Atp6v0e	-0.211081	0.00178743
Atp6v1g1	-0.211693	0.0069788
Gapdh	-0.214453	0.00614214
Ndufb1-ps	-0.219314	0.0111437
Slc7a2	-0.220646	0.0154877
Atp6v0c	-0.220975	0.002883
Ddx5	-0.221023	0.000369801
Prkch	-0.221114	0.0368495
Dstn	-0.226733	0.00242978
0610040J01Rik	-0.227154	0.00751998
Mbd2	-0.227491	0.00777338
Eif4a1	-0.229203	0.0284051
Pomp	-0.231435	0.0155124
Tomm6	-0.232197	4.48e-05
Scly	-0.233532	0.0197285
Sdhb	-0.235517	0.0414586
H3f3a	-0.237705	0.000537147
Tnks2	-0.238343	0.0268334
Atp5mpl	-0.239153	0.00240334
Mpc1	-0.241802	0.0154314
Ywhah	-0.242599	0.043193
Prnp	-0.243227	0.0188405
Gch1	-0.243597	6.73e-05
Uqcrc1	-0.243678	0.00400054
Mif	-0.245306	0.0489189
Sem1	-0.247736	0.000211237
Sh3glb1	-0.251091	0.0150467
Atp2a2	-0.252057	0.00108792
Insm1	-0.252731	0.00865686
Map1b	-0.253469	0.00234952
Mrpl52	-0.254721	0.0322308
Hspe1-rs1	-0.255404	0.0413707
Fkbp1b	-0.256215	0.0146912
Comt	-0.256723	0.0113277
Hmgn3	-0.256768	0.0414209
Sqstm1	-0.257642	0.0286734
S100a11	-0.257666	0.00324065
Ddx39b	-0.260274	0.0331736
Sap18	-0.261149	0.0375521
Clstn1	-0.261523	0.0184333
Abcb1a	-0.262202	0.0352028
Aig1	-0.262936	0.0324232
Snrpd3	-0.264539	0.0327432
Man2a1	-0.267324	0.0407122
Chga	-0.268014	0.000160057
Mapk3	-0.268426	0.0390541
Arpc1a	-0.269438	0.00194453
Ogfr	-0.269677	0.0442464
Chchd2	-0.270403	0.00889054
Ewsr1	-0.272056	0.0272813
Lsm7	-0.274247	0.00967799
Son	-0.27554	0.000289495
Sf3b2	-0.275648	0.00969841
Mrps21	-0.276149	0.00274294
Pfdn2	-0.276168	0.0144057
Ghitm	-0.280773	0.0386482
mt-Nd5	-0.281571	0.00919908
Polr2f	-0.281684	0.0278412
Pcm1	-0.281849	0.00443884
Lsm6	-0.282917	0.00218739
Ndufa5	-0.288307	0.000478701
Chmp4b	-0.2884	0.0254774
Fam98b	-0.290443	0.0460678
Kif12	-0.290766	0.0412916
Mrpl36	-0.291615	0.0347227
Ptprf	-0.2919	0.0353935
Ndufa6	-0.294958	3.6e-06
Tuba1b	-0.295267	0.0168999
Gnaq	-0.297652	0.046611
Nsmce4a	-0.301488	0.0334509
Ndufs6	-0.301842	6.32e-05
Brd4	-0.302981	0.0139695
Bax	-0.303767	0.0148185
Ms4a4b	-0.306028	0.0235668
Ddx3x	-0.309469	0.0437461
Sytl4	-0.309532	0.000546295
Psma5	-0.309795	0.0386158
G3bp1	-0.310232	0.0446327
Hepacam2	-0.311341	0.00769437
Vegfa	-0.311696	0.0007221
Bcl2	-0.312598	0.0450142
Stxbp1	-0.313361	0.0366844
Prrc2a	-0.314591	0.0111547
Tuba1a	-0.315073	0.0359984
Mrps24	-0.315124	0.00113606
Cd63	-0.315149	3.06e-06
Dach1	-0.317147	0.00475757
Cox17	-0.318125	1.4e-07
Arhgdia	-0.319606	0.0389168
Hmox2	-0.320396	0.0375768
Pax6	-0.321664	0.00707366
Sf3b1	-0.322591	0.00124422
Rbbp7	-0.324384	0.0172044
Aopep	-0.324822	0.00041126
Sprr1a	-0.325528	0.0236792
Fus	-0.326112	0.033268
Anapc11	-0.326841	0.00276906
Polr2k	-0.327856	0.0305565
Cntfr	-0.328077	0.0402522
Tmem256	-0.329029	0.00395582
Ggnbp2	-0.331118	0.0158981
Phyh	-0.331673	0.00313602
Lpp	-0.332573	0.00360323
Cltc	-0.333292	0.00366504
Bri3	-0.334864	0.00913255
Kif21a	-0.335414	0.0289887
Tapbp	-0.33616	0.0427562
Fth1	-0.337534	2.08e-06
Irx2	-0.339568	0.00507335
Lrrc10b	-0.340405	0.0170486
H2-K1	-0.34177	0.0173597
Serpina10	-0.343646	0.0200797
Disp2	-0.344752	0.0347586
Anxa5	-0.347952	5.62e-06
Sh3bgrl3	-0.34798	0.0239678
Vstm2l	-0.34936	1.78e-05
Rora	-0.350436	0.00130225
Tmem215	-0.35049	0.00507677
Fam135a	-0.351426	0.00431466
Chrac1	-0.352862	0.0108716
Snrnp200	-0.352881	0.0134273
Zim1	-0.353815	0.0202567
Smarca5	-0.355324	0.0202998
2025-09-07	-0.355655	0.0120628
Anp32b	-0.355846	0.0111218
Map2	-0.356132	0.0479692
Hnrnpf	-0.357213	0.0108693
Plaat3	-0.35723	0.0300305
Ssbp4	-0.358142	0.0298496
Cd47	-0.359311	0.00186441
Mast4	-0.360146	0.0124185
Cox7a2l	-0.360324	0.000321368
mt-Co2	-0.361858	0.00162085
S100a1	-0.363154	0.0227642
Fkbp8	-0.363368	0.0166497
Srsf2	-0.363442	0.0266901
Fem1b	-0.364611	0.0356102
Ttll7	-0.364985	0.0443701
Bckdhb	-0.36626	0.0320158
Cetn3	-0.366423	0.0234617
Rnf115	-0.368058	0.0262563
Wtap	-0.368774	0.0303641
Foxp1	-0.370257	0.00569984
Ssu72	-0.370292	0.0174931
Cd164	-0.372345	6.9e-07
Srrm1	-0.374132	0.010308
Zfp36	-0.375476	0.036563
Kif1a	-0.375651	0.00910784
Ptma	-0.376034	1.71e-07
Tspan7	-0.377328	0.000430401
Srsf3	-0.379031	0.0203936
Rrp1	-0.381173	0.0175339
Ascc3	-0.381435	0.0149866
Scgn	-0.383285	0.000274655
Cacna1c	-0.384834	0.0100466
Cpd	-0.385683	0.0494072
Epcam	-0.385768	3.43e-05
Auts2	-0.386167	0.00141499
Fam216a	-0.386407	0.00317085
Gnai2	-0.38648	0.000104869
Nt5c3	-0.386759	0.0384584
Rpp21	-0.390496	0.0164162
Laptm4b	-0.390567	0.0431966
Nnat	-0.390882	1.38e-07
B830017H08Rik	-0.391234	0.00221608
Ccdc12	-0.392358	0.0131209
Nkx6-1	-0.393828	1.05e-05
Cdh1	-0.398287	0.0231454
Scd2	-0.398717	0.0377044
Hnrnpdl	-0.399403	0.024114
Selenot	-0.399571	0.000729906
Anapc13	-0.400211	0.000160891
Fam155a	-0.401023	0.00417788
9330182L06Rik	-0.401528	0.0261727
Atp2c1	-0.403679	0.0395721
Gbp4	-0.405492	0.025731
Prrc2b	-0.40563	0.00563716
Prlr	-0.407625	0.000911652
Arfgef1	-0.407895	0.00353051
Srgap1	-0.41079	0.028793
Idh2	-0.41287	0.00191259
Khdrbs3	-0.413154	0.0435716
Atp6v1e1	-0.414691	2.15e-05
Ms4a6b	-0.414912	0.00962651
F11r	-0.415217	0.0281951
Wdr6	-0.416406	0.0171379
Hist1h4i	-0.41648	0.0167637
Pcbp2	-0.417632	0.0118911
Pdap1	-0.417931	0.00402248
Cct6a	-0.418074	0.0114792
Actb	-0.418153	0.0162854
Fkbp3	-0.418419	0.0263123
Arl2	-0.418613	0.0475422
Ndufaf8	-0.418712	0.00315785
Mrps18c	-0.421019	0.0217315
Ank2	-0.421549	0.0286526
Psmb9	-0.428614	0.00396829
1700023F06Rik	-0.428856	7.07e-05
Rbpms	-0.42933	9.61e-05
Ubxn1	-0.432202	0.000276771
Klf2	-0.432553	0.00151925
Vdac1	-0.433402	0.0025357
mt-Atp6	-0.433908	0.00357885
Rtkn2	-0.436702	0.0460962
Ppia	-0.437266	2.07e-17
H2-Ke6	-0.438095	0.0130645
Irf2bp2	-0.439685	0.0312491
Maob	-0.440694	0.000247038
Ppm1b	-0.44151	0.000352186
Rab24	-0.44322	0.00415449
Hs6st3	-0.443397	0.000773997
Dlg2	-0.444034	0.0397251
Fam151a	-0.445214	3.26e-05
AI413582	-0.447052	3.2e-05
Neurod1	-0.447905	3.36e-05
Uhrf2	-0.448951	0.0319752
Tubb2a	-0.455363	0.00692567
Isl1	-0.455716	0.0456926
Ecsit	-0.457336	0.0253879
Txndc9	-0.458389	0.0284001
Atp6v1b2	-0.458475	0.00103092
Hmgn2	-0.45901	0.000857083
Psme2	-0.459887	1.05e-07
Ociad2	-0.459994	0.000751541
Fbl	-0.460627	0.0158621
Slc2a2	-0.461106	6.42e-09
Stat1	-0.461564	0.00100861
Marcks	-0.461581	0.0258764
Srsf5	-0.462741	2.6e-05
Zfp608	-0.464782	0.0302824
Smndc1	-0.465044	0.0414091
Etfa	-0.465171	0.00999661
Tenm2	-0.465942	0.0201916
Snx10	-0.466849	0.0264479
Ftl1	-0.467041	2.67e-13
Pkm	-0.467393	7.44e-08
Actr1a	-0.467638	0.0426138
Cerkl	-0.467963	0.0208854
Hist1h1c	-0.47264	0.0183663
Glud1	-0.473233	0.0370291
Chrm3	-0.474206	0.00163623
mt-Nd4	-0.47524	0.010289
Irf2	-0.475422	0.015204
Epb41l3	-0.478633	5.25e-07
Serping1	-0.479639	0.000128318
Cystm1	-0.480638	0.000302356
Vps37a	-0.481625	0.000907122
Cdh8	-0.483008	0.0191951
Mrpl3	-0.48384	0.0379622
Ccser1	-0.485201	2.36e-05
Frzb	-0.485471	0.00808537
Wasl	-0.485559	0.00901143
Gjd2	-0.486353	0.0127794
H2afx	-0.487475	0.0198104
Robo2	-0.487545	5.23e-05
Tmtc2	-0.491378	0.0484241
D5Ertd579e	-0.49171	0.00927451
Slc25a4	-0.492984	0.00277259
Unc80	-0.49524	0.000209849
Rcan2	-0.495421	0.0109029
Smim22	-0.496009	0.00455276
Ank3	-0.500307	0.0284567
Dazap2	-0.501224	0.0107701
Aff1	-0.504019	0.00645955
Ccnd1	-0.505903	0.0178645
Fxr1	-0.50959	0.00255665
Tmem43	-0.511595	0.00584328
Ndrg1	-0.515531	0.0197714
Tns3	-0.516808	0.0408542
Robo1	-0.518185	0.00285588
Pgrmc2	-0.518907	0.000566735
Pnp	-0.519485	0.0343405
Psmb8	-0.521163	1.63e-05
Phactr1	-0.523387	1.25e-11
Kcnmb2	-0.524321	4.41e-08
Pea15a	-0.524858	0.00541074
Zc2hc1c	-0.525211	0.0282709
Ccdc90b	-0.52593	0.0203314
Tnik	-0.528065	0.00238681
Wdr36	-0.528722	0.0486657
Hmces	-0.529399	0.0431338
Gbp7	-0.533304	0.000649927
Akr1c12	-0.541205	0.0203841
Commd4	-0.542051	0.00957331
Isoc1	-0.543643	0.00319732
Gm26917	-0.543675	0.00183649
Daxx	-0.545397	0.0190837
Hnrnpd	-0.546756	0.000508685
mt-Nd4l	-0.547014	0.00264758
Dnajc24	-0.547846	8.97e-05
Tox3	-0.552767	0.00021837
Fbxo2	-0.55334	0.00636892
Parp14	-0.555797	0.0218862
Banp	-0.55739	0.0442947
Igf2r	-0.557864	0.0318785
Snhg8	-0.558079	0.0283039
Ap1s2	-0.558257	0.000189517
Fras1	-0.559607	0.0305617
Itgb3bp	-0.559957	0.0278767
Camk2n1	-0.560023	1.38e-11
Gstp1	-0.560605	9.2e-09
Sertad1	-0.56165	0.0337182
Sdsl	-0.563989	0.0231282
Mapk15	-0.565228	0.0200013
Nav3	-0.565908	0.000354387
Aprt	-0.571513	0.0113153
Sntb1	-0.572226	0.00549425
Vegfb	-0.572352	0.0139629
Cnst	-0.572844	0.027758
Smyd3	-0.573181	0.034645
Smc1a	-0.574742	0.0166771
Cap1	-0.576124	0.0307818
Ppp1r1a	-0.57675	6.72e-19
Acyp1	-0.579727	0.0450682
Atm	-0.580407	0.0132701
Wdr49	-0.580885	0.0329166
Pkd1	-0.584701	0.0140977
Slc12a7	-0.586177	0.00456898
Rab12	-0.58701	0.0155144
Nr1d1	-0.588457	0.0238174
Tlnrd1	-0.588628	0.0344735
Hdac1	-0.588663	0.0321211
Fhod3	-0.589445	0.0214447
Ccdc30	-0.592685	0.0413163
Tm7sf3	-0.592699	0.0313254
Psmb10	-0.593288	0.000838472
Selenow	-0.593835	3.72e-12
Ppp1r35	-0.59726	0.0435493
Tbc1d1	-0.597931	0.044881
Anapc1	-0.600853	0.00148989
Rap1gap2	-0.602672	0.000264345
Camta1	-0.603684	0.0283406
Ttbk2	-0.608008	0.0263289
Prkar2b	-0.612161	0.0305993
Oasl2	-0.613201	0.0150672
Fam160a2	-0.614061	0.033297
Gpx3	-0.614164	2.56e-06
Zmiz1	-0.616751	0.0105431
Rragd	-0.617195	0.0288476
Ogdhl	-0.617397	0.0256881
Kif1bp	-0.617881	0.01844
Vti1a	-0.619229	0.0431087
Ppp4r2	-0.6194	0.0459771
Meis2	-0.623281	3.76e-07
Arhgef16	-0.62593	0.0453035
Ing2	-0.634951	0.0492348
Tshz1	-0.637495	1.92e-05
AW112010	-0.645498	0.00804236
Mphosph6	-0.647847	0.0310815
Gbp6	-0.651501	0.0197111
1810010H24Rik	-0.653955	0.0208072
Akr1c13	-0.663912	0.012449
Tle3	-0.665781	0.0102578
Uap1l1	-0.66615	0.00810797
Slc44a1	-0.667747	0.000911557
Prkcb	-0.670225	7.97e-07
Gpr119	-0.671578	0.0112993
Pvt1	-0.67169	0.034819
Cep57	-0.678579	0.00921988
Sema4b	-0.67877	0.0349887
Zfp369	-0.682925	0.0157672
Samd9l	-0.683939	0.0302112
Casp4	-0.685348	0.0199628
Crybg3	-0.687612	0.0410019
Csf1	-0.689898	0.00342286
Socs2	-0.69209	0.0149603
Apobec1	-0.696059	0.0171963
Nt5dc2	-0.696197	0.0261528
Tram1l1	-0.697803	0.0365598
Rragc	-0.701173	0.00284182
Dennd4c	-0.701874	5.4e-07
Ltv1	-0.702683	0.0319036
Glul	-0.704216	3.49e-09
Bst2	-0.708627	0.0029213
Gad1	-0.70911	0.0062048
Samd14	-0.710183	0.0191655
Sf3b3	-0.710804	0.0248837
Kpna6	-0.712187	0.0330341
Igfbp7	-0.71244	8.03e-06
Evi5l	-0.713961	0.026084
Dpp4	-0.717898	0.00115699
Nr3c2	-0.720248	0.046412
Ucn3	-0.721309	1.92e-12
Pcdh15	-0.722497	0.0483253
Iigp1	-0.723273	0.000230033
Plcxd3	-0.723466	0.000906765
Amigo1	-0.725386	0.0122513
Tmx3	-0.725483	0.0017515
Zdhhc2	-0.726602	1.85e-07
Smpd2	-0.728236	0.00246174
Npas3	-0.728986	0.00143589
Dynlt1b	-0.729614	0.0306864
Mafb	-0.73075	0.00334594
Scn1b	-0.731892	0.00294691
Gbp2b	-0.735521	0.0278921
Cd5	-0.74394	0.0306422
Itpr1	-0.744319	0.0102988
F830016B08Rik	-0.745556	0.0375749
Jup	-0.748942	0.0288483
Fmo1	-0.749174	0.00399337
Nebl	-0.749683	0.00726126
Ndufaf6	-0.750412	0.00634911
Poc1b	-0.750644	0.0165817
1110059E24Rik	-0.752704	0.0341495
Ppp2r2a	-0.753693	0.0412129
Map1s	-0.75428	0.014827
Gcgr	-0.762063	0.0362878
Ret	-0.763523	0.0152545
Ube2l6	-0.764904	0.00893268
Atrnl1	-0.765057	0.00825102
Aqr	-0.76952	0.0360187
Bend7	-0.773124	0.000331168
Nup85	-0.778402	0.0321679
Apol9b	-0.780714	0.0299653
Stard4	-0.78158	0.0128573
Psme1	-0.787152	5.67e-11
Rab3b	-0.788016	2.33e-05
Rasgrf1	-0.793306	1.8e-07
Dmpk	-0.794673	0.00992562
Gm20208	-0.797876	0.0078413
Klhl15	-0.798297	0.033258
Ercc6	-0.798539	0.0487721
1500009L16Rik	-0.800295	0.00357375
Itpr3	-0.801815	0.0267449
Bicd2	-0.804091	0.0286474
Col4a1	-0.809015	0.0425227
Bcl2l11	-0.812861	0.0142554
Ptk2b	-0.813176	0.0346604
Irf2bpl	-0.813799	0.000497399
Rdh11	-0.817992	0.0446277
Nabp1	-0.818057	0.0427398
Gm46218	-0.81913	0.0137945
Cited2	-0.821448	1.73e-06
Tmsb15b1	-0.82397	6.18e-05
Stxbp3	-0.829239	0.0244277
S100a10	-0.834677	0.00691544
Trib1	-0.835725	0.000222092
Megf8	-0.835733	0.0418499
Clip3	-0.850038	0.00523397
Aldoc	-0.850052	0.0201746
Carmil3	-0.851911	0.000232918
Pgm2	-0.852586	0.044509
Tgs1	-0.853014	0.032325
Topors	-0.854178	0.00133198
Gbp2	-0.857483	0.00641315
Ifih1	-0.864233	0.0492457
Efcab10	-0.865493	0.0293401
Rtp4	-0.867296	8.52e-05
Proscos	-0.871395	0.0257203
Ccdc148	-0.875327	0.0279036
Jdp2	-0.876327	0.0365596
Nxf1	-0.878615	0.0205168
Gpn1	-0.883706	0.0107138
A830019P07Rik	-0.888805	0.0497214
Cd274	-0.891751	0.0348365
Plscr1	-0.893109	0.00364001
Mob3c	-0.897863	0.00800629
Slc35d3	-0.898479	0.0411526
2310022B05Rik	-0.90305	0.0423271
Prim1	-0.904337	0.0426384
Parp9	-0.908589	0.00697344
Pim2	-0.913909	0.0327318
Galnt14	-0.914169	8.65e-08
Slc25a40	-0.919694	0.0272109
Ddx58	-0.920297	0.00372564
Irgm1	-0.921663	3.4e-05
Cpm	-0.923359	0.012675
Gria3	-0.924989	0.0240675
Tsga10	-0.927256	0.0215904
Cish	-0.936579	0.000181593
Setbp1	-0.943445	0.000199457
[truncated: 227 more rows]
