# Supplementary material for: Anti-CD3 mAb treatment reshapes infiltrating T and β cells in the islets in autoimmune diabetes
Source: JCI Insight. 2026 Jan 23;11(2):e192755. doi: 10.1172/jci.insight.192755 (PMC12892913; doi:10.1172/jci.insight.192755)
Supplement: Supporting data values [file jciinsight-11-192755-s212.xlsx]

## Sheet: Fig. 1A
Days post anti-CD3	Remission	Remission	Remission	Remission	Non-response	Remission	Remission	Remission	Remission	Relapse	Relapse	Remission	Non-response	Remission	Remission	Non-response	Remission	Non-response	Non-response	Non-response	Remission	Non-response	Non-response
	Glucose (mg/dL)	Glucose (mg/dL)	Glucose (mg/dL)	Glucose (mg/dL)	Glucose (mg/dL)	Glucose (mg/dL)	Glucose (mg/dL)	Glucose (mg/dL)	Glucose (mg/dL)	Glucose (mg/dL)	Glucose (mg/dL)	Glucose (mg/dL)	Glucose (mg/dL)	Glucose (mg/dL)	Glucose (mg/dL)	Glucose (mg/dL)	Glucose (mg/dL)	Glucose (mg/dL)	Glucose (mg/dL)	Glucose (mg/dL)	Glucose (mg/dL)	Glucose (mg/dL)	Glucose (mg/dL)
-3	379	316	281	267	375	278	302	330	259	348	383	341	311	242	233	377	253	391	399	373	381	395	309
-2
-1
0
1				300	407	342	186	267						219	211	407	191		447
2		150	174						215		218	334						380	456				404
3						369								146	158	390	195
4	199			159	600		157	246										342		468	191
5	314				600					167						366
6	222															399
7																						414
8						207											150				246
9				147			137				153	195	495	161	163	387
10		176	150					190			173	187					193
11				161			155		175
12																348	154	542
13		157	142							146											172
14
15				161			132
16						157
17				145			126						482	143	133						175
18																	137
19		117	104			150
20
21														133	121
22				155			155
23								108
24									141	143
25						141
26
27
28														141	159
29																	133				178
30				113			130							106	142
31										212
32		168	129							140											172
33							144
34
35
36
37
38						160								156	155
39	110			129			110				199	126									130
40
41
42
43
44
45
46
47
48
49														134	132
50
51
52							112										134
53														138	115
54
55											185	122
56
57
58
59
60
61										140
62
63
64
65
66														148	134
67
68
69
70
71															129		151
72
73											323	153
74
75																	153
76
77										600
78
79
80
81												153
82
83
84
85
86
87
88
89												123
90
91
92
93
94
95
96												124
97
98
99
100
101
102
103												187
104
105
106
107
108
109
110
111
112
113
114
115
116
117
118
119
120
121
122
123
124
125
126
127
128
129
130
131
132
133
134
135								113
136
137
138
139
140
141
142								129
143
144
145
146
147
148
149
150						129
151
152
153
154
155
156
157
158						182
159
160
161
162
163
164				116			146
165
166
167
168
169
170
171				166
172							132
173
174
175
176
177
178
179
180

## Sheet: Fig. 1B
Days post anti-CD3	Glucose		%PD-1		%KLRG1		%TIGIT		%KLRG1+TIGIT+
	Mean	SEM	Mean	SEM	Mean	SEM	Mean	SEM	Mean	SEM
-7	360.333	15.6964	28.7833	8.57451	19.6917	5.89806	26.295	10.75	2.89167	1.6982
0	320	26.5769	31.6667	10.6748	14.9033	6.02603	24.35	9.40758	3.38333	1.00832
7	209	29.3655	86.9667	1.79103	25.9667	4.83126	88.0333	2.21535	27.15	17.9161
21	157.333	18.809	51.2167	24.6992	16.3967	9.60592	48.0867	25.6532	6.51333	5.23132
35	201.714	24.4469	42.2257	13.8178	16.0971	4.28082	41.4714	14.768	5.02143	2.09661
49	154	13.0805	20.166	8.64887	7.248	2.20866	25.658	14.7203	1.605	1.275
56	173.333	19.342	18.2933	8.27543	11.3933	3.93667	19.2233	15.8693	0.95	0.66
63	138.25	5.31311	27.675	7.5827	14.345	4.36026	34.2225	15.6965	0.84	0.48

## Sheet: Fig. 1D
	Score 0	Score 1	Score 2	Score 3
Pre DM	28.5714	0	42.8571	28.5714
3 days post aCD3	39.1304	30.4348	13.0435	17.3913
Remission	17.6471	0	41.1765	41.1765
Untx DM	15.7895	0	21.0526	63.1579

## Sheet: Fig. 2C
Remission	Prediabetes
78.31	84.18
97.1	81.19
84.6	59.5
66.42	89.81
96.37

## Sheet: Fig. 2D
	Remission					Prediabetes
B	31.392	32.32	34.5664	20.5457	34.8934	36.7358	28.8433	22.4215	31.6142
T	54.8295	61.7067	54.0101	38.5233	61.7496	44.0269	56.6161	40.4484	56.9881
Myeloid	12.642	5.28	9.73661	37.0787	2.48815	14.9187	11.9239	30.7623	7.47808
Proliferating	1.13636	0.693333	1.68689	3.85233	0.868878	4.31856	2.61671	6.36771	3.91955

## Sheet: Fig. 2E
Remission_CD4	Prediabetes_CD4	Remission_Treg	Prediabetes_Treg	Remission_CD8	Prediabetes_CD8
31.108	25.9675	6.39205	5.38418	11.7898	12.0022
35.0933	19.209	6.93333	4.66845	14.0267	7.73119
17.7271	13.3632	7.13229	6.00897	7.01391	11.3901
15.5698	33.1099	2.56822	5.36359	6.42055	12.8417
31.5956		6.02291		15.6398

## Sheet: Fig. 2F
	Remission					Prediabetes
Prolif. CD4	0.142045	0.213333	0.384729	0.160514	0.157978	0.392597	0.505501	0.44843	0.309438
Prolif. Treg	0	0	0.0591891	0.160514	0.0394945	0	0.208147	0.0896861	0.103146
Prolif. CD8	0	0.213333	0.532702	0.963082	0.138231	2.13124	1.15968	2.69058	2.01135
Prolif. B	0.568182	0.0533333	0.177567	0.642055	0.276461	0.841279	0.0297354	0.986547	0.670449
Other prolif. CD45+	0.426136	0.213333	0.532702	1.92616	0.256714	0.953449	0.713649	2.15247	0.825168

## Sheet: Fig. 3B
	log2 (Fold Change)	-log10 (P adj.)
Nr3c2	2.61818	2.51676
Gm35065	1.92163	1.83087
Alpk1	1.84669	5.37881
Prss12	1.33762	1.95157
Cpne8	1.224	3.93195
Dnajb2	1.12345	2.11882
Trbj2-7	1.01055	1.39645
Als2cl	0.896378	7.07439
Fgfr2	0.853489	20.8359
Cpne4	0.797478	5.76257
Gm28901	0.767302	2.23806
Them6	0.755451	1.91285
Pde2a	0.742153	3.98093
Hexb	0.741302	59.3892
4933406I18Rik	0.724504	1.49903
Arhgap5	0.721888	1.5259
Fosb	0.695652	2.99051
Gm15441	0.651819	1.88695
Il1rapl1	0.637589	7.28253
Slc25a4	0.6331	1.51568
Ssbp2	0.613723	3.83878
Abcb1a	0.609842	4.99018
Gm44686	0.588802	2.71461
Gm47882	0.582238	1.68653
E430024P14Rik	0.555388	1.50499
Ccdc82	0.541816	2.7312
Gm48099	0.51757	20.2577
Pde3b	0.512339	11.1497
AY036118	0.508686	27.2919
St8sia6	0.499643	5.46443
Actn1	0.49566	3.95681
Fos	0.495037	11.0638
Il31ra	0.479413	29.1433
Atn1	0.478767	1.73864
Gm11808	0.461457	14.5557
Zc3h7a	0.449896	18.4732
Kpna1	0.438154	4.84464
Phf1	0.436687	4.78854
Filip1l	0.420434	10.3086
P4ha1	0.406484	3.27672
Jun	0.398636	12.2579
Gm19951	0.392548	15.985
Camk1d	0.388815	10.9016
Hnrnpa0	0.382245	16.2529
Jarid2	0.38091	6.30546
Fkbp4	0.376221	1.40299
Rbm38	0.376022	5.09542
Gpr183	0.365613	3.96431
Arhgef3	0.365304	1.84005
Dennd2d	0.356406	4.73245
Ramp3	0.351789	1.86407
Eno1	0.338885	2.37549
Akap8l	0.337531	1.4576
Smarca2	0.336358	1.89234
Smyd3	0.336172	2.25561
Stk10	0.335311	3.90664
Chordc1	0.335292	3.27643
Kif21b	0.315513	2.4289
Gtf2i	0.306961	2.08314
Aff1	0.305191	1.92886
Gramd1a	0.297673	3.19392
Gm26740	0.29602	2.45216
Lef1	0.294103	6.35482
Hspa1b	0.290364	3.69721
Rps21	0.288779	21.988
Gphn	0.285259	32.5034
Hspa1a	0.271712	4.61347
Uba52	0.257312	4.02474
Dapl1	0.256455	1.61679
Gpr132	0.252584	2.69723
Ubac2	0.250878	3.63752
Rpl38	0.245871	12.3501
Rpl30	0.245438	25.5808
Myh9	0.245001	4.08106
Rps27	0.240955	19.1328
Raet1e	0.237551	1.64646
Macf1	0.235266	2.54941
Hspa8	0.234897	11.554
Malat1	0.233925	16.701
Gstp1	0.230718	1.38577
Gm42418	0.226364	14.9632
Rps28	0.214589	11.2572
Scml4	0.213489	1.53743
Prkcq	0.209793	3.48186
Rpl14	0.202384	7.20115
Ltb	0.198684	6.22717
Rps29	0.198186	10.1356
Rpl35a	0.193796	12.0467
Rpl36a	0.189725	6.67623
Dgka	0.188217	2.65311
Eif4ebp2	0.186127	1.34768
H2-Q6	0.174277	2.56751
Rbm3	0.169537	1.31753
Rpl3	0.164257	7.82011
Rpl36	0.163321	7.20207
Cdk8	0.162857	6.52383
Cmss1	0.157415	7.276
Gm47283	0.15509	1.91269
Gm10260	0.152842	5.22274
Arhgap15	0.152386	1.38721
mt-Atp6	0.14957	5.38883
Hnrnpf	0.146422	2.26101
Ddx5	0.141273	2.84496
Klf2	0.132495	5.81108
Rpl37a	0.130546	3.00058
Rps19	0.112637	2.07072
Rpl34	0.109911	2.45178
Lars2	0.101919	15.3702
Rpl28	-0.119177	2.45559
Ubb	-0.148672	3.43698
B2m	-0.149772	3.92373
Pfn1	-0.172767	2.83618
Oaz1	-0.18638	3.47251
Serf2	-0.206977	3.91594
Rac2	-0.213408	5.6928
Cd3e	-0.218819	3.42359
H3f3a	-0.218942	2.77224
Atp5g3	-0.225767	1.4742
Sh3bgrl3	-0.278588	3.51614
Cd3g	-0.282086	4.14007
Tmsb4x	-0.286855	29.0528
Sub1	-0.287482	1.56891
Arpc3	-0.300103	2.44812
Srgn	-0.332497	3.73331
Pim1	-0.387506	1.97508
Nfkbia	-0.396152	10.8256
Gna13	-0.435018	1.51046
Ucp2	-0.442566	7.14747
Ccl5	-0.539299	6.20596
Il2rb	-0.585888	1.89625
Prss2	-0.586376	2.35021
Cd200	-0.594548	4.5926
Clps	-0.606712	1.63858
Runx2	-0.622127	1.73347
Cela1	-0.629933	1.93297
mt-Atp8	-0.657163	6.69405
Ly6e	-0.664918	4.48184
2210010C04Rik	-0.673445	3.24303
Pnlip	-0.737794	2.1362
Cela3b	-0.739451	2.84269
Cpb1	-0.741057	3.31706
Pdcd1	-0.748473	5.8377
Adam19	-0.760621	1.48266
Ptms	-0.811598	1.75244
Tigit	-0.837757	6.2922
Ifi27l2a	-0.838636	28.0403
Cxcr3	-0.858167	15.5024
Nfil3	-0.880841	2.56385
Ccr8	-0.88342	3.88082
Lag3	-0.897183	5.296
Capg	-0.910714	3.84191
Arl5a	-0.93416	2.8835
Nkg7	-0.974985	10.2044
S100a6	-0.985685	12.0256
Ifng	-0.996857	6.08208
Anxa2	-0.997731	10.2468
A430093F15Rik	-1.01989	6.73462
Morrbid	-1.04872	4.80629
Gm49180	-1.10674	2.41439
Ier5l	-1.11748	1.35352
Isg20	-1.15562	2.72877
S100a4	-1.17776	8.61745
Dusp4	-1.17871	3.14228
Rtp4	-1.19143	4.08525
Ccr2	-1.21851	2.68026
Prdm1	-1.26146	3.98309
Lgals1	-1.31974	35.6894
Isg15	-1.3244	4.24755
Cxcr6	-1.39523	11.5384
Top2a	-1.42823	1.76922
Lgals3	-1.48378	3.11521
Socs2	-1.58437	6.8477
Neb	-1.62621	2.02471
Sccpdh	-1.8326	2.14775
Il10	-2.12503	4.29966
Ifit1	-2.29824	1.86716
Ube2c	-3.0665	1.31334

## Sheet: Fig. 3C
	Remission					Prediabetes
Islet	0.993322	0.99678	0.988352	1	0.995015	0.978592	0.978162	0.98658	0.985182
LN	0.999668	0.999811	0.999858	0.999962	1	0.999293	1	0.999966	1

## Sheet: Fig. 3E
	log2 (Fold Change)	-log10 (P adj.)
Il1rapl1	1.32372	2.62025
Gphn	0.834085	9.84046
Hexb	0.802156	8.81825
Il31ra	0.692985	1.9144
Filip1l	0.692129	2.28129
AY036118	0.63363	8.8159
Lars2	0.597054	5.67803
Jun	0.581127	3.54709
Gm42418	0.570153	12.4111
Camk1d	0.567162	2.31924
Cmss1	0.534143	8.13
Fyb	0.485111	2.47987
Cdk8	0.481539	1.35779
Malat1	0.391794	6.32981
Tmsb4x	-0.27532	3.21544
Serf2	-0.377805	2.39218
Cox8a	-0.406348	2.35575
Myl6	-0.422401	1.43762
Pfn1	-0.423969	8.30781
AW112010	-0.610005	2.03138
Crip1	-0.723778	4.85074
S100a4	-0.763194	1.42361
S100a6	-0.785191	1.84503
1600014C10Rik	-0.804747	1.43859
Ly6a	-0.879659	2.16689
Cxcr6	-0.915259	1.35966
Ifi27l2a	-0.928996	8.02721
Lag3	-0.972679	2.35568
Lgals1	-1.04634	6.57537
Nkg7	-1.07968	3.39374
Rln3	-1.5557	1.96115
Ccr2	-1.76113	4.59829

[truncated: 23 more sheets: Fig. 3F, Fig. 4B, Fig. 4C, Fig. 4D, Fig. 4F, Fig. 4H, Fig. 5A, Fig. 5B, Fig. 5C, Fig. 5D, Fig. 5E, Fig. 5K, Fig. 8A, Fig. 8B, Fig. 8C, Fig. 9A, Fig. 9B, Fig. S1C, Fig. S3A, Fig. S3B …]
